# Supplementary material for: Genomic Characterization of Salmonella enterica Isolates From Retail Meat in Beijing, China
Source: Front Microbiol. 2021 Apr 7;12:636332. doi: 10.3389/fmicb.2021.636332 (PMC8058101; doi:10.3389/fmicb.2021.636332)
Supplement: Supplementary file 8 [file Table_1.XLSX]

## Sheet: Table S1
Table S1 Background information and sequencing statistic of isolates in the present study
Isolates	Source	District	Date of isolation	Read length (bp)	Read number (bp)	Rawdata (bp)	Q20 (bp)	Rate of Q20	Q30 (bp)	Rate of Q30	Number of contigs	Largest contig length (bp)	Total length (bp)	QC ratio (%)	N50 (bp)	No. of CDS	BioSamples accessions	SNP cluster
SLM1	Mutton	Tongzhou	Jan. 1st, 2017	150	7,644,086	1,146,612,900	1,141,950,000	99.59%	1,084,169,550	94.55%	54	724329	4880005	52.04	309242	4592	SAMN16707881
SLM2	Mutton	Tongzhou	Jan. 1st, 2017	150	8,761,614	1,314,242,100	1,309,354,650	99.63%	1,238,746,500	94.26%	47	700931	4819111	52.2	398183	4530	SAMN16707882	PDS000081905.1
SLM3	Beef	Xicheng	Jan. 1st, 2017	150	9,395,932	1,409,389,800	1,405,095,000	99.70%	1,333,415,400	94.61%	47	700931	4819112	52.2	398183	4533	SAMN16707883	PDS000081905.1
SLM4	Beef	Xicheng	Jan. 1st, 2017	150	12,266,316	1,839,947,400	1,833,204,900	99.63%	1,735,216,950	94.31%	47	700931	4819163	52.2	398183	4533	SAMN16707884	PDS000081905.1
SLM5	NA	NA	Jan. 1st, 2017	150	11,376,434	1,706,465,100	1,700,953,500	99.68%	1,612,303,650	94.48%	33	1304312	4719031	52.11	489749	4446	SAMN16707885	PDS000026869.146
SLM6	NA	NA	Jan. 1st, 2017	150	10,765,354	1,614,803,100	1,609,416,000	99.67%	1,524,626,550	94.42%	33	1304312	4719031	52.11	489749	4443	SAMN16707886	PDS000026869.146
SLM7	Chicken	Chaoyang	Jan. 1st, 2017	150	6,990,578	1,048,586,700	1,044,763,650	99.64%	984,468,600	93.89%	82	418282	4913561	51.97	163587	4631	SAMN16707887	PDS000043691.12
SLM8	Chicken	Haidian	Jan. 1st, 2017	150	10,173,314	1,525,997,100	1,521,300,600	99.69%	1,442,278,350	94.51%	28	1305213	4692686	52.14	489749	4410	SAMN16707888	PDS000026888.71
SLM9	Chicken	NA	Jan. 1st, 2017	150	9,151,236	1,372,685,400	1,368,893,250	99.72%	1,298,529,300	94.60%	26	1300953	4649528	52.13	489749	4364	SAMN16707889	PDS000026869.146
SLM10	Chicken	Chaoyang	Jan. 1st, 2017	150	10,716,290	1,607,443,500	1,601,562,000	99.63%	1,510,839,150	93.99%	33	1305214	4719926	52.11	489749	4446	SAMN16707890	PDS000026869.146
SLM11	Chicken	Mentougou	Jan. 1st, 2017	150	10,303,626	1,545,543,900	1,539,068,400	99.58%	1,450,785,750	93.87%	33	1305214	4719673	52.11	489749	4445	SAMN16707891	PDS000026869.146
SLM12	Chicken	Haidian	Jan. 1st, 2017	150	9,530,770	1,429,615,500	1,423,139,100	99.55%	1,339,341,000	93.69%	33	1305214	4719714	52.11	489749	4445	SAMN16707892	PDS000026869.146
SLM13	Chicken	Daxing	Jan. 1st, 2017	150	11,482,124	1,722,318,600	1,716,725,100	99.68%	1,627,798,050	94.51%	27	1305089	4692088	52.14	489749	4412	SAMN16707893	PDS000026939.12
SLM14	Chicken	Daxing	Jan. 1st, 2017	150	8,715,476	1,307,321,400	1,303,780,350	99.73%	1,237,836,450	94.68%	67	417300	4786469	52.07	200155	4445	SAMN16707894
SLM15	Chicken	Daxing	Jan. 1st, 2017	150	11,772,344	1,765,851,600	1,759,728,600	99.65%	1,669,433,400	94.54%	25	1305209	4684986	52.08	489753	4393	SAMN16707895	PDS000026945.14
SLM16	Chicken	Changping	Jan. 1st, 2017	150	7,177,984	1,076,697,600	1,073,111,700	99.67%	1,021,125,600	94.84%	28	1305215	4780171	52.05	489623	4520	SAMN16707896	PDS000026869.146
SLM17	Chicken	Fangshan	Jan. 1st, 2017	150	8,815,860	1,322,379,000	1,317,985,200	99.67%	1,251,789,450	94.66%	30	684393	4656876	52.14	342869	4328	SAMN16707897	PDS000027237.164
SLM18	Chicken	Fangshan	Jan. 1st, 2017	150	10,372,606	1,555,890,900	1,551,034,800	99.69%	1,472,448,600	94.64%	27	1305214	4746148	52.06	489749	4475	SAMN16707898	PDS000026869.146
SLM19	Chicken	Fangshan	Jan. 1st, 2017	150	11,161,314	1,674,197,100	1,668,928,050	99.69%	1,582,434,750	94.52%	33	1305214	4719913	52.11	489749	4446	SAMN16707899	PDS000026869.146
SLM20	Chicken	Shijingshan	Jan. 1st, 2017	150	9,157,016	1,373,552,400	1,365,761,250	99.43%	1,277,799,300	93.03%	41	766566	4745011	52.23	540248	4428	SAMN16707900	PDS000031367.4
SLM21	Chicken	Fangshan	Jan. 1st, 2017	150	12,518,626	1,877,793,900	1,872,617,850	99.72%	1,777,624,500	94.67%	46	868708	4819003	52.15	444857	4534	SAMN16707901
SLM22	Chicken	Fangshan	Jan. 1st, 2017	150	9,997,254	1,499,588,100	1,495,041,300	99.70%	1,417,312,950	94.51%	34	1305214	4724124	52.1	489751	4446	SAMN16707902	PDS000026869.146
SLM23	Chicken	Shijingshan	Jan. 1st, 2017	150	10,487,072	1,573,060,800	1,568,592,600	99.72%	1,489,867,950	94.71%	33	1305214	4719318	52.11	489749	4445	SAMN16707903	PDS000026869.146
SLM24	Chicken	Fengtai	Jan. 1st, 2017	150	11,865,786	1,779,867,900	1,774,692,150	99.71%	1,684,753,950	94.66%	29	1305214	4780792	52.05	489758	4520	SAMN16707904	PDS000026869.146
SLM25	Chicken	Fengtai	Jan. 1st, 2017	150	10,588,914	1,588,337,100	1,583,094,600	99.67%	1,499,266,950	94.39%	88	324466	4822655	51.99	148629	4529	SAMN16707905	PDS000043691.12
SLM26	Pork	Tongzhou	Jan. 1st, 2017	150	7,340,986	1,101,147,900	1,095,445,650	99.48%	1,028,658,150	93.42%	76	907796	5105995	51.85	270338	4822	SAMN16707906
SLM27	Pork	Fangshan	Jan. 1st, 2017	150	9,031,538	1,354,730,700	1,350,909,900	99.72%	1,282,023,150	94.63%	68	854781	4807321	52.06	402322	4480	SAMN16707907
SLM28	Pork	Changping	Jan. 1st, 2017	150	10,248,160	1,537,224,000	1,531,318,350	99.62%	1,447,859,850	94.19%	80	423912	4932623	52.09	230119	4640	SAMN16707908
SLM29	Mutton	Xicheng	Jan. 1st, 2017	150	10,537,314	1,580,597,100	1,574,889,900	99.64%	1,489,878,450	94.26%	32	1318941	4683884	52.26	422607	4355	SAMN16707909	PDS000031681.12
SLM30	Mutton	Xicheng	Jan. 1st, 2017	150	10,105,364	1,515,804,600	1,511,296,350	99.70%	1,436,029,500	94.74%	32	1318941	4683884	52.26	422607	4353	SAMN16707910	PDS000031681.12
SLM31	Pork	Dongcheng	Jan. 1st, 2017	150	11,378,442	1,706,766,300	1,701,252,900	99.68%	1,611,373,800	94.41%	61	950062	4790855	52.06	370573	4468	SAMN16707911
SLM32	Pork	Haidian	Jan. 1st, 2017	150	8,903,312	1,335,496,800	1,330,877,700	99.65%	1,259,476,350	94.31%	54	719925	4985998	51.88	282355	4691	SAMN16707912	PDS000075959.2
SLM33	Pork	Haidian	Jan. 1st, 2017	150	9,866,240	1,479,936,000	1,475,116,500	99.67%	1,404,406,500	94.90%	44	671902	5006964	51.97	261503	4693	SAMN16707913	PDS000037590.4
SLM34	Pork	Haidian	Jan. 1st, 2017	150	11,679,272	1,751,890,800	1,745,466,150	99.63%	1,650,394,500	94.21%	75	825398	5127452	51.87	282528	4866	SAMN16707914
SLM35	Pork	Chaoyang	Jan. 1st, 2017	150	11,399,946	1,709,991,900	1,704,765,300	99.69%	1,617,498,900	94.59%	57	658987	4858929	52.21	405625	4529	SAMN16707915	PDS000078401.3
SLM36	Pork	Mentougou	Jan. 1st, 2017	150	9,768,344	1,465,251,600	1,460,010,300	99.64%	1,382,889,900	94.38%	66	822901	4939180	52.09	270337	4659	SAMN16707916	PDS000076482.83
SLM37	Pork	Tongzhou	Jan. 1st, 2017	150	10,042,638	1,506,395,700	1,499,966,850	99.57%	1,412,191,200	93.75%	33	1305213	4719926	52.11	489749	4444	SAMN16707917	PDS000026869.146
SLM38	Pork	Changping	Jan. 1st, 2017	150	10,200,818	1,530,122,700	1,524,343,200	99.62%	1,441,125,750	94.18%	83	907787	5139331	51.88	278349	4872	SAMN16707918
SLM39	Pork	Yanqing	May. 1st, 2017	150	9,424,594	1,413,689,100	1,410,595,350	99.78%	1,333,614,150	94.34%	64	822900	4905450	52.16	282166	4615	SAMN16707919	PDS000076482.83
SLM40	Pork	Daxing	May. 1st, 2017	150	8,265,688	1,239,853,200	1,235,077,350	99.61%	1,152,584,850	92.96%	64	905286	4873416	52.17	282528	4577	SAMN16707920	PDS000076482.83
SLM41	Pork	Pinggu	May. 1st, 2017	150	7,921,240	1,188,186,000	1,182,170,400	99.49%	1,099,168,500	92.51%	40	739146	4859887	51.96	417212	4505	SAMN16707921	PDS000046794.3
SLM42	Pork	Shunyi	May. 1st, 2017	150	8,639,832	1,295,974,800	1,292,548,350	99.74%	1,237,354,200	95.48%	62	991224	4856988	52.02	355049	4556	SAMN16707922	PDS000012191.11
SLM43	Beef	Chaoyang	May. 1st, 2017	150	10,012,694	1,501,904,100	1,497,883,200	99.73%	1,432,187,400	95.36%	88	949566	4828310	51.98	412634	4496	SAMN16707923
SLM44	Chicken	Dongcheng	May. 1st, 2017	150	7,832,708	1,174,906,200	1,170,998,100	99.67%	1,116,625,650	95.04%	27	1305095	4692095	52.14	489748	4410	SAMN16707924	PDS000026939.12
SLM45	Chicken	Dongcheng	May. 1st, 2017	150	8,969,230	1,345,384,500	1,341,909,000	99.74%	1,284,391,650	95.47%	23	1305212	4634089	52.14	489748	4333	SAMN16707925	PDS000004748.44
SLM46	Chicken	Dongcheng	May. 1st, 2017	150	6,109,752	916,462,800	912,873,600	99.61%	867,229,650	94.63%	33	1305211	4844676	52.05	400985	4594	SAMN16707926	PDS000004748.44
SLM47	Chicken	Dongcheng	May. 1st, 2017	150	8,027,188	1,204,078,200	1,200,429,600	99.70%	1,143,767,100	94.99%	28	1305204	4746745	52.06	489749	4474	SAMN16707927	PDS000026869.146
SLM48	Chicken	Chaoyang	May. 1st, 2017	150	7,124,388	1,068,658,200	1,065,937,200	99.75%	1,018,967,250	95.35%	29	1305213	4697628	52.14	489752	4408	SAMN16707928	PDS000077309.14
SLM49	Chicken	Chaoyang	May. 1st, 2017	150	7,592,948	1,138,942,200	1,135,374,450	99.69%	1,081,794,750	94.98%	29	1305213	4692101	52.14	489749	4412	SAMN16707929	PDS000026888.71
SLM50	Chicken	Chaoyang	May. 1st, 2017	150	7,540,654	1,131,098,100	1,127,707,200	99.70%	1,074,748,500	95.02%	33	1221635	4719134	52.11	406075	4445	SAMN16707930	PDS000026869.146
SLM51	Chicken	Chaoyang	May. 1st, 2017	150	7,509,236	1,126,385,400	1,122,597,600	99.66%	1,070,703,150	95.06%	32	1305213	4716959	52.1	489749	4440	SAMN16707931	PDS000026869.146
SLM52	Chicken	Haidian	May. 1st, 2017	150	6,863,236	1,029,485,400	1,024,723,950	99.54%	970,839,450	94.30%	94	491171	4959520	51.83	193905	4646	SAMN16707932	PDS000081910.1
SLM53	Chicken	Haidian	May. 1st, 2017	150	6,827,848	1,024,177,200	1,020,486,000	99.64%	971,235,750	94.83%	30	1305213	4723661	52.07	489749	4457	SAMN16707933	PDS000026888.71
SLM54	Chicken	Fengtai	May. 1st, 2017	150	7,316,846	1,097,526,900	1,094,344,500	99.71%	1,045,541,700	95.26%	24	1305214	4658672	52.1	489748	4366	SAMN16707934	PDS000026869.146
SLM55	Chicken	Fengtai	May. 1st, 2017	150	7,465,492	1,119,823,800	1,115,259,600	99.59%	1,057,933,350	94.47%	24	1305214	4658671	52.1	489748	4366	SAMN16707935	PDS000026869.146
SLM56	Chicken	Fengtai	May. 1st, 2017	150	9,317,698	1,397,654,700	1,394,122,800	99.75%	1,338,726,150	95.78%	30	1305214	4716719	52.1	489748	4441	SAMN16707936	PDS000026869.146
SLM57	Chicken	Fengtai	May. 1st, 2017	150	10,936,980	1,640,547,000	1,635,857,850	99.71%	1,564,390,650	95.36%	30	1305214	4716720	52.1	489748	4439	SAMN16707937	PDS000026869.146
SLM58	Chicken	Fengtai	May. 1st, 2017	150	6,789,618	1,018,442,700	1,015,975,350	99.76%	974,616,450	95.70%	63	491174	4663425	52.11	189718	4332	SAMN16707938	PDS000081910.1
SLM59	Chicken	Fengtai	May. 1st, 2017	150	9,977,962	1,496,694,300	1,493,558,550	99.79%	1,437,730,650	96.06%	48	731613	5014410	51.83	410757	4709	SAMN16707939	PDS000031681.12
SLM60	Chicken	Fengtai	May. 1st, 2017	150	7,579,504	1,136,925,600	1,131,654,000	99.54%	1,062,532,050	93.46%	29	1305212	4722994	52.14	489749	4451	SAMN16707940	PDS000026888.71
SLM61	Chicken	Chaoyang	May. 1st, 2017	150	11,321,914	1,698,287,100	1,693,966,050	99.75%	1,613,256,150	94.99%	27	1305089	4692045	52.14	489749	4410	SAMN16707941	PDS000026939.12
SLM62	Chicken	Huairou	May. 1st, 2017	150	9,594,714	1,439,207,100	1,434,830,550	99.70%	1,361,442,750	94.60%	40	917218	4890622	51.96	546923	4603	SAMN16707942	PDS000056420.34
SLM63	Chicken	Miyun	May. 1st, 2017	150	11,551,148	1,732,672,200	1,728,051,450	99.73%	1,642,987,500	94.82%	94	491431	4817304	51.96	150602	4500	SAMN16707943	PDS000043691.12
SLM64	Chicken	Huairou	May. 1st, 2017	150	8,914,404	1,337,160,600	1,333,584,900	99.73%	1,252,853,700	93.70%	40	917218	4890507	51.96	546923	4605	SAMN16707944	PDS000056420.34
SLM65	Chicken	Changping	May. 1st, 2017	150	8,701,132	1,305,169,800	1,301,469,900	99.72%	1,222,043,100	93.63%	58	729950	5033717	51.83	410757	4725	SAMN16707945	PDS000031681.12
SLM66	Chicken	Changping	May. 1st, 2017	150	9,050,496	1,357,574,400	1,354,361,700	99.76%	1,279,656,600	94.26%	28	1305214	4780812	52.05	489758	4518	SAMN16707946	PDS000026869.146
SLM67	Chicken	Changping	May. 1st, 2017	150	6,200,170	930,025,500	927,369,900	99.71%	871,083,900	93.66%	48	731613	5014370	51.83	410757	4708	SAMN16707947	PDS000031681.12
SLM68	Chicken	Changping	May. 1st, 2017	150	7,587,534	1,138,130,100	1,133,962,050	99.63%	1,061,909,700	93.30%	62	729950	5032761	51.83	410757	4728	SAMN16707948	PDS000031681.12
SLM69	Chicken	Changping	May. 1st, 2017	150	6,848,916	1,027,337,400	1,024,184,250	99.69%	960,725,700	93.52%	34	1305213	4724725	52.1	489749	4454	SAMN16707949	PDS000026869.146
SLM70	Chicken	Changping	May. 1st, 2017	150	7,786,220	1,167,933,000	1,164,017,550	99.66%	1,087,290,450	93.10%	27	1305089	4692090	52.14	489749	4408	SAMN16707950	PDS000026939.12
SLM71	Chicken	Shijingshan	May. 1st, 2017	150	5,726,482	858,972,300	855,888,000	99.64%	798,760,500	92.99%	62	737904	4911504	52.02	231283	4583	SAMN16707951
SLM72	Chicken	Shijingshan	May. 1st, 2017	150	8,506,334	1,275,950,100	1,272,560,400	99.73%	1,196,141,400	93.75%	32	1305214	4750998	52.09	489758	4492	SAMN16707952	PDS000026869.146
SLM73	Chicken	Shijingshan	May. 1st, 2017	150	7,469,456	1,120,418,400	1,114,791,150	99.50%	1,027,690,800	91.72%	27	1305214	4780141	52.05	489765	4516	SAMN16707953	PDS000026869.146
SLM74	Chicken	Mentougou	May. 1st, 2017	150	6,052,028	907,804,200	905,374,050	99.73%	851,359,650	93.78%	34	1305214	4724124	52.1	489751	4444	SAMN16707954	PDS000026869.146
SLM75	Chicken	Mentougou	May. 1st, 2017	150	11,682,828	1,752,424,200	1,746,663,300	99.67%	1,632,643,650	93.16%	28	1305212	4692685	52.14	489749	4413	SAMN16707955	PDS000026888.71
SLM76	Chicken	Mentougou	May. 1st, 2017	150	11,981,106	1,797,165,900	1,790,872,800	99.65%	1,670,747,700	92.97%	28	1305214	4746749	52.06	489749	4473	SAMN16707956	PDS000026869.146
SLM77	Chicken	Mentougou	May. 1st, 2017	150	9,870,826	1,480,623,900	1,475,939,700	99.68%	1,407,437,100	95.06%	29	1305137	4694506	52.13	489534	4415	SAMN16707957	PDS000077309.14
SLM78	Chicken	Mentougou	May. 1st, 2017	150	10,889,128	1,633,369,200	1,628,850,150	99.72%	1,556,678,100	95.30%	30	1305214	4770756	52.02	489750	4507	SAMN16707958	PDS000026869.146
SLM79	Chicken	Changping	May. 1st, 2017	150	12,279,682	1,841,952,300	1,836,382,350	99.70%	1,752,228,450	95.13%	33	1305213	4719801	52.11	489749	4446	SAMN16707959	PDS000026869.146
SLM80	Chicken	Tongzhou	May. 1st, 2017	150	11,797,412	1,769,611,800	1,764,672,750	99.72%	1,686,729,450	95.32%	29	1305213	4770132	52.02	489749	4504	SAMN16707960	PDS000026869.146
SLM81	Chicken	Tongzhou	May. 1st, 2017	150	12,405,794	1,860,869,100	1,855,685,250	99.72%	1,777,617,900	95.53%	28	1305214	4780237	52.05	489758	4517	SAMN16707961	PDS000026869.146
SLM82	Chicken	Tongzhou	May. 1st, 2017	150	8,113,346	1,217,001,900	1,212,281,250	99.61%	1,127,038,350	92.61%	39	1305211	4771287	52.12	489749	4505	SAMN16707962	PDS000004748.44
SLM83	Chicken	Huairou	May. 1st, 2017	150	8,529,650	1,279,447,500	1,275,144,750	99.66%	1,191,033,000	93.09%	29	1305213	4770892	52.02	489749	4502	SAMN16707963	PDS000026869.146
SLM84	Chicken	Tongzhou	May. 1st, 2017	150	6,701,038	1,005,155,700	1,001,494,350	99.64%	932,133,300	92.74%	28	1305212	4692496	52.14	489749	4411	SAMN16707964	PDS000026888.71
SLM85	Chicken	Tongzhou	May. 1st, 2017	150	8,679,354	1,301,903,100	1,297,354,200	99.65%	1,210,321,500	92.97%	30	1305213	4697276	52.14	489752	4408	SAMN16707965	PDS000077309.14
SLM86	Chicken	Tongzhou	May. 1st, 2017	150	8,194,654	1,229,198,100	1,224,597,450	99.63%	1,141,925,100	92.90%	33	1305213	4753674	52.09	489749	4494	SAMN16707966	PDS000026869.146
SLM87	Chicken	Tongzhou	May. 1st, 2017	150	7,419,288	1,112,893,200	1,108,475,250	99.60%	1,030,645,350	92.61%	25	1303284	4679863	52.13	489749	4404	SAMN16707967	PDS000026869.146
SLM88	Chicken	Shijingshan	May. 1st, 2017	150	7,331,502	1,099,725,300	1,096,191,000	99.68%	1,024,816,650	93.19%	26	1305214	4740021	52.09	489749	4462	SAMN16707968	PDS000026869.146
SLM89	Chicken	Huairou	May. 1st, 2017	150	7,204,510	1,080,676,500	1,078,191,750	99.77%	1,035,111,150	95.78%	53	894965	4903349	51.98	368138	4615	SAMN16707969	PDS000081902.2
SLM90	Chicken	Changping	May. 1st, 2017	150	11,505,202	1,725,780,300	1,720,743,450	99.71%	1,647,560,100	95.47%	26	1305214	4653789	52.13	489749	4367	SAMN16707970	PDS000026869.146
SLM91	Chicken	Changping	May. 1st, 2017	150	10,613,516	1,592,027,400	1,585,244,250	99.57%	1,494,782,400	93.89%	27	1305212	4690567	52.14	489749	4408	SAMN16707971	PDS000004748.44
SLM92	Chicken	Changping	May. 1st, 2017	150	12,123,900	1,818,585,000	1,811,226,150	99.60%	1,716,439,500	94.38%	26	1305089	4690063	52.14	489749	4406	SAMN16707972	PDS000026939.12
SLM93	Chicken	Yanqing	May. 1st, 2017	150	11,356,376	1,703,456,400	1,697,135,550	99.63%	1,610,006,400	94.51%	26	1305212	4633907	52.14	489749	4339	SAMN16707973	PDS000026888.71
SLM95	Chicken	Yanqing	May. 1st, 2017	150	13,825,264	2,073,789,600	2,064,582,150	99.56%	1,953,866,250	94.22%	27	1305088	4691872	52.14	489747	4407	SAMN16707974	PDS000026939.12
SLM96	Chicken	Yanqing	May. 1st, 2017	150	13,016,654	1,952,498,100	1,944,265,800	99.58%	1,831,528,350	93.80%	26	1305209	4684624	52.08	489753	4397	SAMN16707975	PDS000026945.14
SLM97	Chicken	Huairou	May. 1st, 2017	150	8,723,012	1,308,451,800	1,303,324,500	99.61%	1,234,938,450	94.38%	27	1305210	4699129	52.09	489656	4419	SAMN16707976	PDS000004748.44
SLM98	Chicken	Huairou	May. 1st, 2017	150	8,726,380	1,308,957,000	1,302,228,150	99.49%	1,204,559,100	92.02%	27	1305214	4662149	52.11	489749	4371	SAMN16707977	PDS000026869.146
SLM99	Chicken	Huairou	May. 1st, 2017	150	7,891,762	1,183,764,300	1,178,500,650	99.56%	1,107,779,100	93.58%	25	1305214	4647904	52.14	489749	4361	SAMN16707978	PDS000026869.146
SLM100	Chicken	Miyun	May. 1st, 2017	150	10,669,482	1,600,422,300	1,593,843,750	99.59%	1,502,745,600	93.90%	29	1305214	4801788	51.98	489749	4537	SAMN16707979	PDS000026869.146
SLM101	Chicken	Miyun	May. 1st, 2017	150	9,959,824	1,493,973,600	1,488,412,950	99.63%	1,404,333,750	94.00%	28	1305212	4692685	52.14	489749	4411	SAMN16707980	PDS000026888.71
SLM102	Chicken	Miyun	May. 1st, 2017	150	10,388,506	1,558,275,900	1,552,755,300	99.65%	1,469,132,100	94.28%	27	1079465	4664390	52.1	471372	4376	SAMN16707981	PDS000026869.146
SLM104	Chicken	Miyun	May. 1st, 2017	150	8,924,576	1,338,686,400	1,334,198,550	99.66%	1,262,314,800	94.30%	28	1305214	4795708	51.98	489749	4531	SAMN16707982	PDS000026869.146
SLM105	Chicken	Miyun	May. 1st, 2017	150	8,252,626	1,237,893,900	1,233,213,750	99.62%	1,162,796,550	93.93%	27	1305212	4692835	52.14	489749	4411	SAMN16707983	PDS000026888.71
SLM106	Chicken	Miyun	May. 1st, 2017	150	9,863,968	1,479,595,200	1,474,082,850	99.63%	1,391,177,100	94.02%	27	1305214	4662339	52.11	489749	4370	SAMN16707984	PDS000026869.146
SLM107	Chicken	Daxing	May. 1st, 2017	150	12,344,518	1,851,677,700	1,846,700,100	99.73%	1,712,306,850	92.47%	27	1305209	4692822	52.14	489749	4410	SAMN16707985	PDS000026888.71
SLM108	Chicken	Daxing	May. 1st, 2017	150	9,821,664	1,473,249,600	1,467,513,450	99.61%	1,385,692,200	94.06%	31	1305210	4757171	52.09	489656	4493	SAMN16707986	PDS000004748.44
SLM109	Chicken	Pinggu	May. 1st, 2017	150	9,237,710	1,385,656,500	1,380,709,800	99.64%	1,303,137,150	94.04%	30	1305210	4757530	52.09	489656	4490	SAMN16707987	PDS000004748.44
SLM110	Chicken	Pinggu	May. 1st, 2017	150	11,373,882	1,706,082,300	1,701,645,150	99.74%	1,621,514,250	95.04%	89	353379	4799256	51.98	171731	4490	SAMN16707988	PDS000043691.12
SLM111	Chicken	Pinggu	May. 1st, 2017	150	9,871,752	1,480,762,800	1,476,479,400	99.71%	1,401,209,250	94.63%	30	1305210	4757530	52.09	489656	4491	SAMN16707989	PDS000004748.44
SLM112	Chicken	Pinggu	May. 1st, 2017	150	10,316,744	1,547,511,600	1,542,216,750	99.66%	1,460,633,550	94.39%	67	425523	4945141	51.75	175249	4668	SAMN16707990
SLM113	Chicken	Pinggu	May. 1st, 2017	150	9,718,030	1,457,704,500	1,452,436,800	99.64%	1,370,545,050	94.02%	32	1305214	4723386	52.09	489749	4449	SAMN16707991	PDS000026869.146
SLM114	Chicken	Pinggu	May. 1st, 2017	150	8,417,118	1,262,567,700	1,256,367,750	99.51%	1,177,679,850	93.28%	32	1305214	4723386	52.09	489749	4449	SAMN16707992	PDS000026869.146
SLM117	Chicken	Fangshan	May. 1st, 2017	150	10,455,164	1,568,274,600	1,563,850,350	99.72%	1,484,245,050	94.64%	28	1305214	4692694	52.14	489749	4408	SAMN16707993	PDS000026888.71
SLM118	Chicken	Fangshan	May. 1st, 2017	150	12,279,646	1,841,946,900	1,836,415,500	99.70%	1,758,650,850	95.48%	30	1305088	4691683	52.14	439961	4409	SAMN16707994	PDS000026939.12
SLM119	Chicken	Fangshan	May. 1st, 2017	150	16,190,604	2,428,590,600	2,422,780,500	99.76%	2,331,882,450	96.02%	32	1305214	4723387	52.09	489749	4448	SAMN16707995	PDS000026869.146
SLM120	Chicken	Fangshan	May. 1st, 2017	150	12,192,496	1,828,874,400	1,824,698,250	99.77%	1,753,809,000	95.90%	28	1305214	4697797	52.14	489749	4417	SAMN16707996	PDS000026869.146
SLM121	Chicken	Daxing	May. 1st, 2017	150	12,265,606	1,839,840,900	1,835,320,800	99.75%	1,763,430,000	95.85%	30	1305210	4757530	52.09	489656	4494	SAMN16707997	PDS000004748.44
SLM122	Chicken	Daxing	May. 1st, 2017	150	17,172,042	2,575,806,300	2,568,688,200	99.72%	2,458,022,550	95.43%	34	1079464	4718971	52.11	406075	4440	SAMN16707998	PDS000026869.146
SLM123	Chicken	Fangshan	May. 1st, 2017	150	13,836,368	2,075,455,200	2,070,139,800	99.74%	1,984,386,000	95.61%	32	1305214	4723066	52.09	489749	4447	SAMN16707999	PDS000026869.146
SLM124	Chicken	Fangshan	May. 1st, 2017	150	9,946,516	1,491,977,400	1,487,788,500	99.72%	1,424,274,900	95.46%	34	793461	4757675	52.09	400985	4490	SAMN16708000	PDS000004748.44
SLM125	Chicken	Shunyi	May. 1st, 2017	150	14,354,668	2,153,200,200	2,148,724,200	99.79%	2,071,741,950	96.22%	33	1298633	4713394	52.11	489749	4439	SAMN16708001	PDS000026869.146
SLM126	Chicken	Shunyi	May. 1st, 2017	150	11,883,916	1,782,587,400	1,777,247,400	99.70%	1,704,067,050	95.60%	31	1305214	4717306	52.1	489749	4440	SAMN16708002	PDS000026869.146
SLM127	Chicken	Shunyi	May. 1st, 2017	150	12,645,982	1,896,897,300	1,892,425,050	99.76%	1,817,929,800	95.84%	34	1305214	4721675	52.11	489748	4444	SAMN16708003	PDS000026869.146
SLM128	Chicken	Shunyi	May. 1st, 2017	150	11,791,126	1,768,668,900	1,763,938,050	99.73%	1,690,519,650	95.58%	28	1305213	4692678	52.14	489749	4411	SAMN16708004	PDS000026888.71
SLM129	Chicken	Shunyi	May. 1st, 2017	150	12,086,906	1,813,035,900	1,808,734,950	99.76%	1,733,853,000	95.63%	28	1305213	4692686	52.14	489749	4410	SAMN16708005	PDS000026888.71
SLM130	Chicken	Shunyi	May. 1st, 2017	150	12,163,634	1,824,545,100	1,819,393,950	99.72%	1,741,889,700	95.47%	27	1305098	4692099	52.14	489749	4410	SAMN16708006	PDS000026939.12
SLM131	Duck	Dongcheng	May. 1st, 2017	150	12,059,942	1,808,991,300	1,804,894,050	99.77%	1,734,357,450	95.87%	75	425643	4979228	51.69	175428	4685	SAMN16708007
SLM132	Duck	Xicheng	May. 1st, 2017	150	11,963,420	1,794,513,000	1,790,088,300	99.75%	1,716,385,500	95.65%	58	842590	4689477	52.03	511255	4365	SAMN16708008
SLM133	Duck	Haidian	May. 1st, 2017	150	18,666,224	2,799,933,600	2,792,414,250	99.73%	2,674,572,900	95.52%	33	1305211	4844683	52.05	400985	4592	SAMN16708009	PDS000004748.44
SLM134	Duck	Haidian	May. 1st, 2017	150	14,114,142	2,117,121,300	2,112,815,550	99.80%	2,029,307,850	95.85%	79	513784	5010593	51.68	175428	4688	SAMN16708010
SLM135	Duck	Fengtai	May. 1st, 2017	150	15,071,808	2,260,771,200	2,254,265,850	99.71%	2,154,130,500	95.28%	76	599970	4888978	52.17	261700	4626	SAMN16708011	PDS000081908.1
SLM136	Duck	Fengtai	May. 1st, 2017	150	13,766,642	2,064,996,300	2,059,777,050	99.75%	1,973,511,900	95.57%	44	677877	4769668	52.09	432873	4428	SAMN16708012
SLM137	Duck	Shijingshan	May. 1st, 2017	150	8,937,296	1,340,594,400	1,336,504,650	99.69%	1,275,887,550	95.17%	25	1305214	4647724	52.14	489749	4360	SAMN16708013	PDS000026869.146
SLM138	Duck	Shijingshan	May. 1st, 2017	150	14,696,810	2,204,521,500	2,197,401,450	99.68%	2,100,786,300	95.29%	44	671903	5006963	51.97	261503	4693	SAMN16708014	PDS000037590.4
SLM139	Duck	Shijingshan	May. 1st, 2017	150	11,943,636	1,791,545,400	1,787,534,700	99.78%	1,717,902,600	95.89%	75	627467	4888116	52.17	376312	4629	SAMN16708015
SLM140	Duck	Mentougou	May. 1st, 2017	150	15,799,818	2,369,972,700	2,364,251,850	99.76%	2,263,132,050	95.49%	53	600456	4929235	52.15	376536	4658	SAMN16708016
SLM141	Duck	Tongzhou	May. 1st, 2017	150	13,591,174	2,038,676,100	2,033,891,850	99.77%	1,949,405,850	95.62%	41	1297824	4765876	52.05	400750	4515	SAMN16708017	PDS000081912.1
SLM142	Duck	Tongzhou	May. 1st, 2017	150	7,939,328	1,190,899,200	1,184,915,700	99.50%	1,096,319,400	92.06%	56	661555	4921704	52.16	333920	4665	SAMN16708018
SLM143	Duck	Tongzhou	May. 1st, 2017	150	5,957,722	893,658,300	888,692,850	99.44%	819,413,250	91.69%	30	1305214	4750577	52.09	489749	4484	SAMN16708019	PDS000026869.146
SLM144	Duck	Changping	May. 1st, 2017	150	6,891,414	1,033,712,100	1,027,901,250	99.44%	948,504,000	91.76%	106	491173	4880119	51.88	148401	4550	SAMN16708020	PDS000043691.12
SLM145	Duck	Changping	May. 1st, 2017	150	7,988,014	1,198,202,100	1,192,941,150	99.56%	1,108,185,300	92.49%	62	514788	4828506	51.86	224430	4529	SAMN16708021
SLM146	Duck	Changping	May. 1st, 2017	150	8,672,454	1,300,868,100	1,293,578,400	99.44%	1,193,298,750	91.73%	71	627437	4889951	52.17	376305	4626	SAMN16708022	PDS000081908.1
SLM147	Duck	Yanqing	May. 1st, 2017	150	7,554,436	1,133,165,400	1,124,879,850	99.27%	1,027,286,100	90.66%	48	711817	4753924	51.97	511255	4456	SAMN16708023
SLM148	Duck	Yanqing	May. 1st, 2017	150	7,340,346	1,101,051,900	1,093,117,950	99.28%	1,003,111,050	91.10%	32	1305214	4724392	52.09	489639	4450	SAMN16708024	PDS000026869.146
SLM149	Duck	Huairou	May. 1st, 2017	150	8,305,560	1,245,834,000	1,235,893,950	99.20%	1,129,905,600	90.69%	34	868709	4757235	52.19	445202	4467	SAMN16708025
SLM150	Duck	Daxing	May. 1st, 2017	150	8221408	1233211200	1226766600	0.9948	1129005900	0.9155	30	1305214	4715483	52.1	489749	4438	SAMN16708026	PDS000026869.146
SLM151	Duck	Daxing	May. 1st, 2017	150	7492556	1123883400	1116785250	0.9937	1017979350	0.9058	32	1305211	4842439	52.05	400796	4587	SAMN16708027	PDS000004748.44
SLM152	Duck	Daxing	May. 1st, 2017	150	8951548	1342732200	1337010450	0.9957	1240036500	0.9235	45	842639	4750194	51.96	511255	4454	SAMN16708028
SLM153	Duck	Daxing	May. 1st, 2017	150	8905604	1335840600	1332582300	0.9976	1247609250	0.934	55	599997	4834726	52.18	375965	4549	SAMN16708029	PDS000081906.1
SLM154	Duck	Pinggu	May. 1st, 2017	150	8347296	1252094400	1244049600	0.9936	1142851950	0.9128	38	519947	4659029	52.23	349108	4330	SAMN16708030
SLM155	Duck	Fangshan	May. 1st, 2017	150	10433922	1565088300	1556088600	0.9942	1429645050	0.9135	84	308328	4806797	52.03	157965	4483	SAMN16708031
SLM156	Duck	Shunyi	May. 1st, 2017	150	9812352	1471852800	1462017000	0.9933	1322014200	0.8982	78	599968	4889278	52.17	261700	4629	SAMN16708032	PDS000081908.1
SLM157	Duck	Shunyi	May. 1st, 2017	150	9830854	1474628100	1466309550	0.9944	1345625550	0.9125	31	1305214	4720902	52.09	489639	4444	SAMN16708033	PDS000026869.146
SLM158	Duck	Shunyi	May. 1st, 2017	150	8996150	1349422500	1339917750	0.993	1224931800	0.9077	49	660543	4929073	52.16	376330	4662	SAMN16708034
SLM168	Chicken	Xicheng	Oct. 1st, 2017	150	6,780,842	1,017,126,300	1,015,226,250	99.81%	970,575,150	95.42%	66	447368	4780166	52.12	179649	4485	SAMN16708035
SLM169	Chicken	Xicheng	Oct. 1st, 2017	150	7,244,314	1,086,647,100	1,084,539,150	99.81%	1,035,637,500	95.31%	21	1549042	4692098	52.14	489749	4408	SAMN16708036	PDS000026917.7
SLM170	Chicken	Xicheng	Oct. 1st, 2017	150	11,048,982	1,657,347,300	1,653,934,200	99.79%	1,578,300,600	95.23%	26	1441652	4756483	52.09	406075	4484	SAMN16708037	PDS000004748.44
SLM171	Chicken	Shijingshan	Oct. 1st, 2017	150	7,305,910	1,095,886,500	1,093,646,850	99.80%	1,041,928,800	95.08%	40	908813	4780955	52.19	367050	4444	SAMN16708038	PDS000027970.243
SLM172	Chicken	Pinggu	Oct. 1st, 2017	150	11,649,248	1,747,387,200	1,744,305,000	99.82%	1,668,627,150	95.49%	17	1549244	4634986	52.14	489749	4334	SAMN16708039	PDS000004748.44
SLM173	Chicken	Pinggu	Oct. 1st, 2017	150	8,427,188	1,264,078,200	1,262,149,800	99.85%	1,206,295,650	95.43%	23	1544985	4721739	52.09	489749	4448	SAMN16708040	PDS000026869.146
SLM175	Chicken	Pinggu	Oct. 1st, 2017	150	10,272,196	1,540,829,400	1,538,024,700	99.82%	1,469,806,350	95.39%	22	1544985	4723660	52.09	489749	4448	SAMN16708041	PDS000026869.146
SLM176	Pork	Mentougou	Oct. 1st, 2017	150	6,787,036	1,018,055,400	1,016,055,150	99.80%	969,346,050	95.22%	62	907787	5107513	51.86	270337	4840	SAMN16708042
SLM177	Duck	Mentougou	Oct. 1st, 2017	150	8,164,044	1,224,606,600	1,222,121,250	99.80%	1,164,513,450	95.09%	29	757981	4680398	52.17	446270	4338	SAMN16708043	PDS000081911.1
SLM178	Chicken	Miyun	Oct. 1st, 2017	150	9,191,182	1,378,677,300	1,375,711,500	99.78%	1,306,647,600	94.78%	17	1546496	4631623	52.15	489749	4336	SAMN16708044	PDS000026917.7
SLM179	Chicken	Mentougou	Oct. 1st, 2017	150	9,860,676	1,479,101,400	1,475,875,500	99.78%	1,406,899,650	95.12%	18	1549241	4684570	52.08	489753	4397	SAMN16708045	PDS000026945.14
SLM180	Chicken	Mentougou	Oct. 1st, 2017	150	7,360,414	1,104,062,100	1,101,253,050	99.75%	1,044,632,700	94.62%	21	1546496	4689553	52.15	489750	4406	SAMN16708046	PDS000026917.7
SLM181	Chicken	Mentougou	Oct. 1st, 2017	150	10,326,324	1,548,948,600	1,546,044,150	99.81%	1,478,319,750	95.44%	33	977615	4736864	52.08	320466	4466	SAMN16708047	PDS000026945.14
SLM182	Chicken	Fengtai	Oct. 1st, 2017	150	8,520,588	1,278,088,200	1,275,096,450	99.77%	1,202,811,900	94.11%	21	1546496	4689553	52.15	489750	4407	SAMN16708048	PDS000026917.7
SLM183	Chicken	Fengtai	Oct. 1st, 2017	150	7,322,078	1,098,311,700	1,096,231,200	99.81%	1,046,620,950	95.29%	40	1268736	5067764	51.93	396337	4792	SAMN16708049	PDS000081904.1
SLM184	Mutton	Pinggu	Oct. 1st, 2017	150	6,186,700	928,005,000	925,776,300	99.76%	879,254,250	94.75%	26	1318274	4820125	52.25	512710	4530	SAMN16708050	PDS000013413.22
SLM185	Chicken	Pinggu	Oct. 1st, 2017	150	11,403,834	1,710,575,100	1,707,433,050	99.82%	1,630,863,750	95.34%	22	1549246	4727921	52.09	489749	4453	SAMN16708051	PDS000026869.146
SLM186	Chicken	Pinggu	Oct. 1st, 2017	150	7,272,658	1,090,898,700	1,088,419,800	99.77%	1,035,488,100	94.92%	21	1549246	4721842	52.1	489749	4443	SAMN16708052	PDS000026869.146
SLM188	Chicken	Pinggu	Oct. 1st, 2017	150	9,560,784	1,434,117,600	1,430,774,100	99.77%	1,359,502,050	94.80%	21	1549246	4721842	52.1	489749	4444	SAMN16708053	PDS000026869.146
SLM189	Pork	Xicheng	Oct. 1st, 2017	150	7,318,886	1,097,832,900	1,095,520,500	99.79%	1,043,574,600	95.06%	51	945982	4978794	52.11	270337	4708	SAMN16708054	PDS000081909.1
SLM190	Chicken	Changping	Oct. 1st, 2017	150	6,930,824	1,039,623,600	1,037,845,200	99.83%	990,549,150	95.28%	22	1549244	4690679	52.14	489749	4409	SAMN16708055	PDS000004748.44
SLM191	Chicken	Changping	Oct. 1st, 2017	150	5,974,094	896,114,100	894,112,950	99.78%	853,116,600	95.20%	21	1548958	4692130	52.14	489749	4410	SAMN16708056	PDS000026917.7
SLM192	Chicken	Xicheng	Oct. 1st, 2017	150	6,450,538	967,580,700	965,564,250	99.79%	915,686,100	94.64%	27	1549245	4726840	52.1	489749	4453	SAMN16708057	PDS000026869.146
SLM193	Chicken	Xicheng	Oct. 1st, 2017	150	8,491,656	1,273,748,400	1,270,950,000	99.78%	1,210,061,400	95.00%	21	1549246	4755891	52.09	489749	4494	SAMN16708058	PDS000026869.146
SLM194	Pork	Haidian	Oct. 1st, 2017	150	6,266,428	939,964,200	937,853,550	99.78%	889,252,050	94.60%	18	1514309	4501230	52.19	509494	4144	SAMN16708059
SLM195	Chicken	Xicheng	Oct. 1st, 2017	150	8,035,746	1,205,361,900	1,203,005,100	99.80%	1,148,118,150	95.25%	26	1661546	4788239	52.16	534879	4448	SAMN16708060	PDS000027970.243
SLM196	Pork	Fangshan	Oct. 1st, 2017	150	7,473,300	1,120,995,000	1,119,385,050	99.86%	1,074,165,150	95.82%	58	767153	5012769	52.12	270337	4754	SAMN16708061	PDS000081909.1
SLM197	Duck	Miyun	Oct. 1st, 2017	150	13,086,390	1,962,958,500	1,961,158,950	99.91%	1,894,976,700	96.54%	43	627082	4871679	52.14	375965	4604	SAMN16708062	PDS000081906.1
SLM198	Pork	Shijingshan	Oct. 1st, 2017	150	9,896,854	1,484,528,100	1,482,772,500	99.88%	1,428,697,650	96.24%	56	907784	4880013	52.17	301241	4584	SAMN16708063	PDS000076482.83
SLM199	Mutton	Miyun	Oct. 1st, 2017	150	10,391,484	1,558,722,600	1,556,949,600	99.89%	1,500,127,350	96.24%	59	905286	4898539	52.17	282528	4611	SAMN16708064	PDS000076482.83
SLM200	Chicken	Changping	Oct. 1st, 2017	150	13,827,306	2,074,095,900	2,072,441,700	99.92%	2,006,412,150	96.74%	22	1549042	4690479	52.13	489749	4409	SAMN16708065	PDS000026917.7
SLM201	Pork	Shunyi	Oct. 1st, 2017	150	9,122,224	1,368,333,600	1,367,303,850	99.92%	1,326,153,900	96.92%	38	596966	4757738	52.18	446278	4438	SAMN16708066	PDS000030209.2
SLM202	Chicken	Xicheng	Oct. 1st, 2017	150	12,255,300	1,838,295,000	1,836,386,250	99.90%	1,773,891,600	96.50%	68	416779	4782141	51.9	171727	4451	SAMN16708067
SLM203	Chicken	Shijingshan	Oct. 1st, 2017	150	9,482,832	1,422,424,800	1,420,879,500	99.89%	1,374,597,000	96.64%	66	353880	4744890	51.96	154678	4429	SAMN16708068	PDS000043691.12
SLM204	Chicken	Mentougou	Oct. 1st, 2017	150	12,675,860	1,901,379,000	1,899,548,100	99.90%	1,837,898,700	96.66%	62	425630	4905950	51.83	179766	4639	SAMN16708069	PDS000043691.12
SLM205	Pork	Xicheng	Oct. 1st, 2017	150	12,370,552	1,855,582,800	1,853,832,750	99.91%	1,791,755,250	96.56%	42	737904	4876695	52.05	245403	4532	SAMN16708070	PDS000037590.4
SLM206	Chicken	Fengtai	Oct. 1st, 2017	150	13,104,014	1,965,602,100	1,963,652,700	99.90%	1,896,224,550	96.47%	18	1549042	4691696	52.14	530751	4407	SAMN16708071	PDS000026917.7
SLM207	Pork	Xicheng	Oct. 1st, 2017	150	10,671,558	1,600,733,700	1,598,964,900	99.89%	1,544,690,250	96.50%	42	833593	4839450	52.05	350272	4495	SAMN16708072
SLM208	Pork	Xicheng	Oct. 1st, 2017	150	9,311,812	1,396,771,800	1,394,959,050	99.87%	1,343,960,700	96.22%	39	737904	4876690	52.05	245403	4532	SAMN16708073	PDS000037590.4
SLM209	Chicken	Miyun	Oct. 1st, 2017	150	10,948,614	1,642,292,100	1,640,668,350	99.90%	1,584,858,000	96.50%	29	1305219	4725633	52.09	489749	4453	SAMN16708074	PDS000026869.146
SLM210	Chicken	Haidian	Oct. 1st, 2017	150	10,107,338	1,516,100,700	1,515,054,300	99.93%	1,475,512,500	97.32%	49	484114	4938562	51.9	311360	4617	SAMN16708075	PDS000031681.12
SLM211	Chicken	Haidian	Oct. 1st, 2017	150	9,772,378	1,465,856,700	1,464,026,100	99.88%	1,412,384,400	96.35%	41	729952	4932687	51.91	391093	4608	SAMN16708076	PDS000031681.12
SLM212	Chicken	Haidian	Oct. 1st, 2017	150	10,891,142	1,633,671,300	1,631,919,450	99.89%	1,576,402,500	96.49%	27	1549246	4717781	52.1	489748	4442	SAMN16708077	PDS000026869.146
SLM213	Chicken	Haidian	Oct. 1st, 2017	150	8,727,064	1,309,059,600	1,308,098,400	99.93%	1,268,025,450	96.87%	23	1549246	4726182	52.09	489749	4453	SAMN16708078	PDS000026869.146
SLM214	Chicken	Haidian	Oct. 1st, 2017	150	13,029,038	1,954,355,700	1,952,287,950	99.89%	1,886,921,100	96.55%	22	1549245	4690494	52.14	489748	4409	SAMN16708079	PDS000026888.71
SLM215	Chicken	Haidian	Oct. 1st, 2017	150	12,008,320	1,801,248,000	1,800,216,000	99.94%	1,751,525,100	97.24%	22	1549245	4690414	52.14	489749	4409	SAMN16708080	PDS000026888.71
SLM216	Chicken	Xicheng	Oct. 1st, 2017	150	13,609,890	2,041,483,500	2,039,280,450	99.89%	1,968,570,750	96.43%	22	1549244	4690679	52.14	489749	4408	SAMN16708081	PDS000004748.44
SLM217	Chicken	Xicheng	Oct. 1st, 2017	150	10,703,060	1,605,459,000	1,603,171,500	99.86%	1,542,217,650	96.06%	19	1549244	4632259	52.14	489749	4337	SAMN16708082	PDS000004748.44
SLM218	Chicken	Xicheng	Oct. 1st, 2017	150	10,495,120	1,574,268,000	1,573,067,400	99.92%	1,527,281,700	97.02%	33	1068637	4817730	52.18	745276	4509	SAMN16708083	PDS000031367.4
SLM219	Chicken	Shunyi	Oct. 1st, 2017	150	10,647,010	1,597,051,500	1,595,345,550	99.89%	1,539,083,850	96.37%	22	1549244	4690679	52.14	489749	4409	SAMN16708084	PDS000004748.44
SLM220	Mutton	Shunyi	Oct. 1st, 2017	150	18,053,456	2,708,018,400	2,705,149,950	99.89%	2,612,739,750	96.48%	35	531073	4765283	52.2	245243	4449	SAMN16708085	PDS000016288.14
SLM221	Chicken	Fengtai	Oct. 1st, 2017	150	11,416,316	1,712,447,400	1,710,459,300	99.88%	1,652,191,200	96.48%	22	1548958	4690403	52.13	489749	4406	SAMN16708086	PDS000026917.7
SLM222	Pork	Dongcheng	Oct. 1st, 2017	150	10,739,178	1,610,876,700	1,609,541,250	99.92%	1,558,873,350	96.77%	35	658987	4850111	52.2	407280	4519	SAMN16708087	PDS000078401.3
SLM223	Chicken	Dongcheng	Oct. 1st, 2017	150	13,912,356	2,086,853,400	2,083,962,750	99.86%	2,005,315,650	96.09%	19	1549245	4657117	52.1	489749	4365	SAMN16708088	PDS000026869.146
SLM224	Chicken	Dongcheng	Oct. 1st, 2017	150	12,511,086	1,876,662,900	1,874,522,850	99.89%	1,808,776,800	96.38%	64	711117	4969254	51.98	396167	4701	SAMN16708089
SLM225	Chicken	Dongcheng	Oct. 1st, 2017	150	7,400,398	1,110,059,700	1,109,083,650	99.91%	1,072,624,950	96.63%	22	1549042	4690367	52.13	489749	4408	SAMN16708090	PDS000026917.7
SLM226	Chicken	Tongzhou	Oct. 1st, 2017	150	14,799,606	2,219,940,900	2,217,780,750	99.90%	2,141,369,850	96.46%	27	1549245	4717766	52.1	489749	4447	SAMN16708091	PDS000026869.146
SLM227	Chicken	Tongzhou	Oct. 1st, 2017	150	11,541,912	1,731,286,800	1,729,170,150	99.88%	1,682,916,300	97.21%	27	1549245	4717761	52.1	489749	4440	SAMN16708092	PDS000026869.146
SLM228	NA	Yanqing	Oct. 1st, 2017	150	8,123,492	1,218,523,800	1,216,612,350	99.84%	1,166,685,300	95.75%	22	1549244	4724993	52.14	489749	4457	SAMN16708093	PDS000004748.44
SLM229	Chicken	Haidian	Oct. 1st, 2017	150	6,534,528	980,179,200	978,762,300	99.86%	940,419,150	95.94%	28	1173598	4754762	52.09	400985	4486	SAMN16708094	PDS000004748.44
SLM230	Chicken	Xicheng	Oct. 1st, 2017	150	6,760,250	1,014,037,500	1,012,402,800	99.84%	967,735,950	95.43%	21	1549245	4755891	52.09	489749	4493	SAMN16708095	PDS000026869.146
SLM231	Chicken	Mentougou	Oct. 1st, 2017	150	7,064,084	1,059,612,600	1,058,392,950	99.88%	1,017,976,950	96.07%	22	1549246	4720109	52.09	489749	4442	SAMN16708096	PDS000026869.146
SLM232	Chicken	Mentougou	Oct. 1st, 2017	150	6,326,634	948,995,100	947,965,050	99.89%	913,218,600	96.23%	75	425639	4843414	52.04	175431	4553	SAMN16708097
SLM233	Chicken	Dongcheng	Oct. 1st, 2017	150	6,851,054	1,027,658,100	1,026,591,300	99.90%	995,556,450	96.88%	63	491431	4795908	51.99	163587	4490	SAMN16708098	PDS000043691.12
SLM234	Chicken	Dongcheng	Oct. 1st, 2017	150	7,323,856	1,098,578,400	1,096,993,350	99.86%	1,051,580,250	95.72%	22	1549042	4690366	52.13	489749	4407	SAMN16708099	PDS000026917.7
SLM235	Chicken	Huairou	Oct. 1st, 2017	150	9,413,280	1,411,992,000	1,410,111,000	99.87%	1,353,052,800	95.83%	18	1549244	4630748	52.14	489749	4335	SAMN16708100	PDS000004748.44
SLM236	NA	Yanqing	Oct. 1st, 2017	150	7,010,160	1,051,524,000	1,050,186,450	99.87%	1,008,481,650	95.91%	20	1549245	4663190	52.09	489749	4374	SAMN16708101	PDS000026869.146
SLM237	NA	Yanqing	Oct. 1st, 2017	150	7,182,958	1,077,443,700	1,075,831,950	99.85%	1,030,777,500	95.67%	22	1549246	4727922	52.09	489749	4448	SAMN16708102	PDS000026869.146
SLM238	NA	Yanqing	Oct. 1st, 2017	150	6,382,626	957,393,900	956,090,850	99.86%	917,118,450	95.79%	23	1549246	4723732	52.09	489748	4443	SAMN16708103	PDS000026869.146
SLM239	NA	Yanqing	Oct. 1st, 2017	150	7,900,856	1,185,128,400	1,180,510,800	99.61%	1,117,179,750	94.27%	67	907785	4957849	52.15	270328	4674	SAMN16708104	PDS000076482.83
SLM240	NA	Yanqing	Oct. 1st, 2017	150	9,235,636	1,385,345,400	1,379,386,500	99.57%	1,304,433,450	94.16%	20	1549246	4663191	52.09	489749	4373	SAMN16708105	PDS000026869.146
SLM241	NA	Yanqing	Oct. 1st, 2017	150	8,593,266	1,288,989,900	1,284,686,700	99.67%	1,220,732,700	94.70%	69	630520	4866503	51.86	171727	4534	SAMN16708106	PDS000081903.1
SLM242	Pork	Haidian	Oct. 1st, 2017	150	9,724,632	1,458,694,800	1,452,526,800	99.58%	1,374,416,400	94.22%	53	945982	4976259	52.11	270337	4702	SAMN16708107	PDS000081909.1
SLM243	Chicken	Haidian	Oct. 1st, 2017	150	14,365,424	2,154,813,600	2,145,758,700	99.58%	2,029,329,450	94.18%	53	618679	5111760	51.93	356758	4845	SAMN16708108
SLM244	Chicken	Haidian	Oct. 1st, 2017	150	11,850,420	1,777,563,000	1,769,157,750	99.53%	1,664,931,000	93.66%	75	535750	5021981	51.73	171330	4708	SAMN16708109
SLM245	Chicken	Haidian	Oct. 1st, 2017	150	12,259,982	1,838,997,300	1,832,511,600	99.65%	1,740,827,850	94.66%	22	1549238	4720116	52.09	489749	4444	SAMN16708110	PDS000026869.146
SLM246	Chicken	Xicheng	Oct. 1st, 2017	150	7,684,410	1,152,661,500	1,151,508,300	99.90%	1,109,743,050	96.28%	22	1549246	4719935	52.09	489749	4445	SAMN16708111	PDS000026869.146
SLM247	Pork	Dongcheng	Oct. 1st, 2017	150	6,010,902	901,635,300	900,162,900	99.84%	857,299,800	95.08%	39	949431	4844778	51.94	375242	4529	SAMN16708112
SLM248	Chicken	Dongcheng	Oct. 1st, 2017	150	8,273,006	1,240,950,900	1,239,287,400	99.87%	1,189,205,250	95.83%	27	1549246	4717763	52.1	489749	4444	SAMN16708113	PDS000026869.146
SLM249	Chicken	Dongcheng	Oct. 1st, 2017	150	8,422,928	1,263,439,200	1,261,924,050	99.88%	1,208,667,300	95.66%	18	1549042	4632437	52.14	489749	4333	SAMN16708114	PDS000026917.7
SLM250	Chicken	Dongcheng	Oct. 1st, 2017	150	6,607,760	991,164,000	989,619,750	99.84%	946,797,900	95.52%	64	425638	5146054	51.76	175428	4888	SAMN16708115	PDS000043691.12
SLM251	Chicken	Huairou	Oct. 1st, 2017	150	7,532,180	1,129,827,000	1,128,246,300	99.86%	1,078,836,900	95.49%	22	1549042	4690479	52.13	489749	4407	SAMN16708116	PDS000026917.7
SLM252	Chicken	Huairou	Oct. 1st, 2017	150	6,532,214	979,832,100	978,688,650	99.88%	939,681,000	95.90%	38	1418463	5040980	51.94	427777	4769	SAMN16708117
SLM253	Chicken	Huairou	Oct. 1st, 2017	150	7,136,424	1,070,463,600	1,069,362,600	99.90%	1,028,856,000	96.11%	22	1549245	4690539	52.14	489748	4408	SAMN16708118	PDS000026888.71
SLM254	Chicken	Huairou	Oct. 1st, 2017	150	7,047,738	1,057,160,700	1,055,756,100	99.87%	1,003,745,400	94.95%	22	1549246	4720115	52.09	489749	4443	SAMN16708119	PDS000026869.146
SLM255	Pork	Tongzhou	Oct. 1st, 2017	150	6,809,426	1,021,413,900	1,020,438,300	99.90%	981,685,950	96.11%	57	905286	4895427	52.17	282528	4610	SAMN16708120	PDS000076482.83
SLM256	NA	Yanqing	Oct. 1st, 2017	150	7,115,146	1,067,271,900	1,066,046,850	99.89%	1,018,919,400	95.47%	24	1549246	4786320	52.01	489749	4534	SAMN16708121	PDS000026869.146
SLM257	NA	Yanqing	Oct. 1st, 2017	150	9,024,934	1,353,740,100	1,352,385,600	99.90%	1,302,563,100	96.22%	19	1549246	4691182	52.09	489758	4409	SAMN16708122	PDS000026869.146
SLM259	NA	Yanqing	Oct. 1st, 2017	150	6,968,910	1,045,336,500	1,043,574,300	99.83%	991,031,250	94.80%	66	425640	4724892	52.06	165762	4409	SAMN16708123
SLM260	NA	Yanqing	Oct. 1st, 2017	150	6,347,700	952,155,000	950,733,750	99.85%	907,319,700	95.29%	77	491835	5153723	51.81	271792	4879	SAMN16708124	PDS000076482.83
SLM261	Mutton	Huairou	Oct. 1st, 2017	150	17,145,592	2,571,838,800	2,565,870,750	99.77%	2,458,741,350	95.60%	37	709401	4695853	52.23	496304	4376	SAMN16708125	PDS000028525.38
SLM262	Mutton	Huairou	Oct. 1st, 2017	150	20,292,966	3,043,944,900	3,036,118,650	99.74%	2,905,629,900	95.46%	51	438815	4606762	52.23	171064	4274	SAMN16708126	PDS000028332.2
SLM263	Chicken	Chaoyang	Oct. 1st, 2017	150	13,389,146	2,008,371,900	2,001,645,600	99.67%	1,918,051,050	95.50%	18	1548958	4662862	52.13	489749	4373	SAMN16708127	PDS000026917.7
SLM264	Chicken	Chaoyang	Oct. 1st, 2017	150	8,993,636	1,349,045,400	1,344,921,300	99.69%	1,281,421,350	94.99%	41	709401	4718905	52.21	335665	4398	SAMN16708128	PDS000028525.38
SLM265	Chicken	Chaoyang	Oct. 1st, 2017	150	11,161,684	1,674,252,600	1,668,559,500	99.66%	1,586,498,700	94.76%	31	922679	4699844	52.15	353321	4350	SAMN16708129	PDS000040205.33
SLM266	Chicken	Chaoyang	Oct. 1st, 2017	150	10,956,828	1,643,524,200	1,639,485,000	99.75%	1,568,282,850	95.42%	28	1388182	4673388	52.03	467365	4389	SAMN16708130
SLM267	Chicken	Chaoyang	Oct. 1st, 2017	150	9,559,674	1,433,951,100	1,433,937,000	100.00%	1,414,103,100	98.62%	26	1549246	4723673	52.1	489749	4448	SAMN16708131	PDS000026869.146
SLM268	Chicken	Chaoyang	Oct. 1st, 2017	150	6,770,640	1,015,596,000	1,015,586,700	100.00%	1,000,900,500	98.55%	19	1549241	4682837	52.08	489753	4393	SAMN16708132	PDS000026945.14
SLM269	Chicken	Xicheng	Oct. 1st, 2017	150	9,340,184	1,401,027,600	1,401,012,600	100.00%	1,382,872,200	98.70%	25	1549246	4784619	52.1	489748	4526	SAMN16708133	PDS000026869.146
SLM270	Pork	Dongcheng	Oct. 1st, 2017	150	6,366,990	955,048,500	955,037,700	100.00%	941,386,800	98.57%	31	739262	4855045	51.96	417212	4498	SAMN16708134	PDS000046794.3
SLM271	Chicken	Dongcheng	Oct. 1st, 2017	150	9,899,634	1,484,945,100	1,484,928,600	100.00%	1,466,052,600	98.73%	19	1549244	4657117	52.1	489749	4367	SAMN16708135	PDS000026869.146
SLM272	Chicken	Dongcheng	Oct. 1st, 2017	150	15,237,898	2,285,684,700	2,285,657,700	100.00%	2,255,446,200	98.68%	39	917218	4982855	51.97	527789	4682	SAMN16708136	PDS000056420.34
SLM273	Chicken	Dongcheng	Oct. 1st, 2017	150	11,758,904	1,763,835,600	1,757,612,700	99.65%	1,670,242,050	94.69%	22	1549042	4690290	52.13	489749	4409	SAMN16708137	PDS000026917.7
SLM274	Chicken	Dongcheng	Oct. 1st, 2017	150	5,790,188	868,528,200	867,270,300	99.86%	833,325,450	95.95%	21	1549042	4690629	52.14	489749	4406	SAMN16708138	PDS000026917.7
SLM275	Chicken	Dongcheng	Oct. 1st, 2017	150	5,288,640	793,296,000	792,271,650	99.87%	763,487,100	96.24%	19	1549246	4657111	52.1	489749	4365	SAMN16708139	PDS000026869.146
SLM276	Chicken	Dongcheng	Oct. 1st, 2017	150	10,797,378	1,619,606,700	1,617,406,950	99.86%	1,559,096,400	96.26%	19	1549246	4657127	52.1	489749	4364	SAMN16708140	PDS000026869.146
SLM277	Chicken	Daxing	Oct. 1st, 2017	150	10,436,782	1,565,517,300	1,563,660,600	99.88%	1,504,147,950	96.08%	22	1549246	4754156	52.08	489740	4488	SAMN16708141	PDS000026869.146
SLM278	Pork	Daxing	Oct. 1st, 2017	150	6,861,940	1,029,291,000	1,027,887,300	99.86%	990,107,850	96.19%	42	949199	4787019	52.06	464183	4454	SAMN16708142
SLM279	Chicken	Huairou	Oct. 1st, 2017	150	5,811,554	871,733,100	870,154,950	99.82%	831,952,500	95.44%	21	1319040	4656170	52.1	489749	4365	SAMN16708143	PDS000026869.146
SLM280	Chicken	Huairou	Oct. 1st, 2017	150	7,340,148	1,101,022,200	1,099,277,550	99.84%	1,055,635,200	95.88%	88	306183	4748407	52.09	130471	4465	SAMN16708144
SLM281	Chicken	Huairou	Oct. 1st, 2017	150	8,063,614	1,209,542,100	1,208,010,900	99.87%	1,165,826,400	96.39%	26	1319048	4721236	52.08	406060	4444	SAMN16708145	PDS000026869.146
SLM282	Chicken	Huairou	Oct. 1st, 2017	150	9,390,156	1,408,523,400	1,406,518,500	99.86%	1,354,098,750	96.14%	23	1549246	4725894	52.09	489749	4446	SAMN16708146	PDS000026869.146
SLM283	Chicken	Huairou	Oct. 1st, 2017	150	6,005,536	900,830,400	899,637,450	99.87%	866,079,600	96.14%	41	503733	4889286	52.13	256854	4596	SAMN16708147
SLM284	Chicken	Tongzhou	Oct. 1st, 2017	150	11,055,430	1,658,314,500	1,655,508,300	99.83%	1,584,439,950	95.55%	26	1280047	4991170	51.93	408970	4715	SAMN16708148
SLM285	Chicken	Tongzhou	Oct. 1st, 2017	150	9,442,362	1,416,354,300	1,413,855,750	99.82%	1,353,339,150	95.55%	31	1093476	4759341	52.28	513767	4469	SAMN16708149	PDS000081904.1
SLM286	Chicken	Tongzhou	Oct. 1st, 2017	150	5,562,982	834,447,300	832,697,700	99.79%	794,011,650	95.15%	69	425633	4756043	52.04	153513	4458	SAMN16708150	PDS000043691.12
SLM287	Chicken	Chaoyang	Oct. 1st, 2017	150	6,578,392	986,758,800	984,646,800	99.79%	939,756,900	95.24%	21	1549243	4756296	52.09	489656	4492	SAMN16708151	PDS000004748.44
SLM288	Beef	Haidian	Oct. 1st, 2017	150	8,420,624	1,263,093,600	1,261,170,900	99.85%	1,211,240,850	95.89%	32	681234	4742668	52.02	365167	4401	SAMN16708152	PDS000031615.2
SLM289	Pork	Xicheng	Oct. 1st, 2017	150	7,878,916	1,181,837,400	1,179,406,500	99.79%	1,125,627,000	95.24%	29	658813	4640590	52.23	421460	4303	SAMN16708153	PDS000078401.3
SLM290	Chicken	Xicheng	Oct. 1st, 2017	150	7,587,246	1,138,086,900	1,136,473,050	99.86%	1,093,949,850	96.12%	18	1549041	4632322	52.14	489749	4333	SAMN16708154	PDS000026917.7
SLM291	Chicken	Shunyi	Oct. 1st, 2017	150	16,519,454	2,477,918,100	2,474,152,650	99.85%	2,371,006,650	95.69%	22	1548958	4690397	52.13	489749	4407	SAMN16708155	PDS000026917.7
SLM292	Chicken	Shijingshan	Oct. 1st, 2017	150	6,542,878	981,431,700	979,391,400	99.79%	936,204,750	95.39%	23	1549243	4695486	52.13	489758	4408	SAMN16708156	PDS000077309.14
SLM293	Chicken	Shijingshan	Oct. 1st, 2017	150	8,616,938	1,292,540,700	1,290,829,950	99.87%	1,240,171,200	95.95%	23	1549243	4695487	52.13	489758	4410	SAMN16708157	PDS000077309.14
SLM294	Pork	Mentougou	Oct. 1st, 2017	150	7,838,126	1,175,718,900	1,174,488,450	99.90%	1,134,886,050	96.53%	43	719939	4983667	51.88	376564	4686	SAMN16708158
SLM295	Chicken	Mentougou	Oct. 1st, 2017	150	7,973,820	1,196,073,000	1,194,854,400	99.90%	1,157,403,600	96.77%	18	1549117	4632513	52.14	489749	4336	SAMN16708159	PDS000026939.12
SLM296	Chicken	Dongcheng	Oct. 1st, 2017	150	11,878,930	1,781,839,500	1,779,143,400	99.85%	1,708,845,750	95.90%	22	1548959	4690399	52.13	489749	4409	SAMN16708160	PDS000026917.7
SLM297	Chicken	Huairou	Oct. 1st, 2017	150	6,782,622	1,017,393,300	1,015,745,400	99.84%	976,579,350	95.99%	67	491431	4792732	51.93	171727	4459	SAMN16708161	PDS000081903.1
SLM298	Chicken	Huairou	Oct. 1st, 2017	150	7,476,238	1,121,435,700	1,120,281,300	99.90%	1,083,438,300	96.61%	24	1549246	4698543	52.13	489749	4421	SAMN16708162	PDS000026888.71
SLM299	Chicken	Tongzhou	Oct. 1st, 2017	150	7,899,288	1,184,893,200	1,183,584,300	99.89%	1,143,559,950	96.51%	27	1549244	4717766	52.1	489749	4444	SAMN16708163	PDS000026869.146
SLM300	Chicken	Tongzhou	Oct. 1st, 2017	150	9,610,256	1,441,538,400	1,439,458,350	99.86%	1,384,445,100	96.04%	20	1549245	4690660	52.14	489749	4407	SAMN16708164	PDS000026888.71
SLM301	Chicken	Tongzhou	Oct. 1st, 2017	150	10,482,170	1,572,325,500	1,570,255,350	99.87%	1,509,009,900	95.97%	22	1549246	4754175	52.08	489756	4486	SAMN16708165	PDS000026869.146
SLM302	Chicken	Tongzhou	Oct. 1st, 2017	150	10,630,390	1,594,558,500	1,592,347,650	99.86%	1,529,594,100	95.93%	24	1884546	4655072	52.27	735078	4309	SAMN16708166	PDS000031367.4
SLM303	Chicken	Tongzhou	Oct. 1st, 2017	150	12,218,246	1,832,736,900	1,830,667,500	99.89%	1,764,486,600	96.28%	18	1549245	4632511	52.14	489749	4336	SAMN16708167	PDS000026888.71
SLM304	Chicken	Tongzhou	Oct. 1st, 2017	150	9,499,264	1,424,889,600	1,423,075,500	99.87%	1,366,097,700	95.87%	61	513788	4816991	52.09	171585	4546	SAMN16708168
SLM305	Chicken	Tongzhou	Oct. 1st, 2017	150	10,999,724	1,649,958,600	1,648,146,150	99.89%	1,588,994,850	96.31%	48	908813	4805735	52.19	367050	4469	SAMN16708169	PDS000027970.243
SLM306	Chicken	Fangshan	Oct. 1st, 2017	150	11,619,634	1,742,945,100	1,740,914,100	99.88%	1,678,636,200	96.31%	31	637622	4772743	52	368139	4472	SAMN16708170	PDS000050976.224
SLM307	Chicken	Fangshan	Oct. 1st, 2017	150	11,069,182	1,660,377,300	1,657,943,700	99.85%	1,593,484,950	95.97%	72	513726	4851969	51.83	173701	4532	SAMN16708171
SLM308	Chicken	Chaoyang	Oct. 1st, 2017	150	12,079,850	1,811,977,500	1,809,999,000	99.89%	1,748,109,750	96.48%	61	491431	4875137	51.94	179767	4550	SAMN16708172	PDS000043691.12
SLM309	Chicken	Chaoyang	Oct. 1st, 2017	150	11,070,804	1,660,620,600	1,658,667,900	99.88%	1,594,426,050	96.01%	80	425644	4973721	51.81	171726	4705	SAMN16708173
SLM310	NA	Yanqing	Oct. 1st, 2017	150	9,720,726	1,458,108,900	1,456,002,600	99.86%	1,401,858,450	96.14%	22	1549246	4720124	52.09	489749	4446	SAMN16708174	PDS000026869.146
SLM311	NA	Yanqing	Oct. 1st, 2017	150	11,562,098	1,734,314,700	1,732,030,050	99.87%	1,669,201,050	96.25%	38	743359	4879934	52.18	330407	4612	SAMN16708175	PDS000031681.12
SLM312	NA	Yanqing	Oct. 1st, 2017	150	10,794,138	1,619,120,700	1,617,060,600	99.87%	1,555,702,650	96.08%	47	1549259	4931738	51.72	467365	4665	SAMN16708176
YC296	Chicken	Mentougou	Jan. 1st, 2017	150	9455954	1418393100	1411223700	0.9949	1300321500	0.9168	28	1305214	4771241	52.02	489749	4502	SAMN16708177	PDS000026869.146
YC299	Chicken	Fangshan	Jan. 1st, 2017	150	9150702	1372605300	1363436550	0.9933	1246992450	0.9085	28	1305190	4703245	52.05	489749	4421	SAMN16708178	PDS000026869.146
YC300	Chicken	Fangshan	Jan. 1st, 2017	150	10453788	1568068200	1556284950	0.9925	1415884500	0.9029	61	609768	4908185	51.85	224922	4609	SAMN16708179	PDS000018939.6
YC301	Chicken	Fangshan	Jan. 1st, 2017	150	9383562	1407534300	1395190950	0.9912	1256691450	0.8928	84	533869	4916241	51.81	165320	4606	SAMN16708180	PDS000081907.1
YC303	Chicken	Fangshan	Jan. 1st, 2017	150	7757902	1163685300	1155739800	0.9932	1050995400	0.9032	27	1305214	4770607	52.02	489748	4503	SAMN16708181	PDS000026869.146
YC304	Chicken	Fengtai	Jan. 1st, 2017	150	8279456	1241918400	1233477000	0.9932	1123902150	0.905	30	1305214	4750740	52.09	489746	4485	SAMN16708182	PDS000026869.146
YC305	Chicken	Dongcheng	Jan. 1st, 2017	150	7892818	1183922700	1175679000	0.993	1066568100	0.9009	27	1549246	4770886	52.02	489749	4507	SAMN16708183	PDS000026869.146
YC306	Chicken	Fangshan	Jan. 1st, 2017	150	9075576	1361336400	1354640100	0.9951	1243130550	0.9132	28	1305214	4771225	52.02	489749	4506	SAMN16708184	PDS000026869.146
YC307	Chicken	Dongcheng	Jan. 1st, 2017	150	10785340	1617801000	1610451150	0.9955	1483273800	0.9168	28	1549246	4750657	52.09	489749	4483	SAMN16708185	PDS000026869.146
YC310	Chicken	Dongcheng	Jan. 1st, 2017	150	9500878	1425131700	1418616000	0.9954	1281898050	0.8995	28	1305215	4804765	52.01	489733	4548	SAMN16708186	PDS000026869.146
YC311	Chicken	Haidian	Jan. 1st, 2017	150	8270768	1240615200	1234361250	0.995	1127516850	0.9088	33	1305214	4719927	52.11	489749	4444	SAMN16708187	PDS000026869.146
YC312	Chicken	Haidian	Jan. 1st, 2017	150	11370670	1705600500	1694463750	0.9935	1542341700	0.9043	25	1305214	4681760	52.13	489749	4405	SAMN16708188	PDS000026869.146
YC313	Chicken	Haidian	Jan. 1st, 2017	150	7828178	1174226700	1164769800	0.9919	1058372700	0.9013	86	425343	4961608	51.72	175428	4657	SAMN16708189	PDS000081907.1
YC314	Chicken	Fengtai	Jan. 1st, 2017	150	9447566	1417134900	1408602900	0.994	1291027350	0.911	28	1305214	4795542	51.98	489749	4531	SAMN16708190	PDS000026869.146
YC315	Chicken	Fengtai	Jan. 1st, 2017	150	10,121,960	1,518,294,000	1,514,173,950	99.73%	1,286,519,400	84.73%	89	324466	4821420	51.99	148629	4524	SAMN16708191	PDS000043691.12
YC316	Chicken	Fangshan	Jan. 1st, 2017	150	11,714,618	1,757,192,700	1,750,642,950	99.63%	1,663,426,050	94.66%	100	491431	4937991	51.98	171731	4623	SAMN16708192	PDS000043691.12
YC317	Chicken	Haidian	Jan. 1st, 2017	150	9,179,146	1,376,871,900	1,370,066,250	99.51%	1,290,497,700	93.73%	28	1305213	4692685	52.14	489748	4410	SAMN16708193	PDS000026888.71
YC318	Chicken	Fangshan	Jan. 1st, 2017	150	11,383,658	1,707,548,700	1,702,472,700	99.70%	1,627,194,300	95.29%	31	1305208	4751371	52.09	489758	4488	SAMN16708194	PDS000026869.146
YC319	Chicken	Fengtai	Jan. 1st, 2017	150	11,145,056	1,671,758,400	1,667,142,600	99.72%	1,591,600,650	95.21%	28	1305220	4692845	52.14	489749	4411	SAMN16708195	PDS000077309.14
YC344	Chicken	Daxing	Jan. 1st, 2017	150	11,051,320	1,657,698,000	1,652,542,050	99.69%	1,571,266,500	94.79%	27	1305214	4829026	51.97	489746	4575	SAMN16708196	PDS000026869.146
YC345	Chicken	Changping	Jan. 1st, 2017	150	13,879,440	2,081,916,000	2,076,556,350	99.74%	1,982,604,300	95.23%	79	386002	4823178	51.89	175428	4520	SAMN16708197	PDS000043691.12
YC346	Chicken	Haidian	Jan. 1st, 2017	150	12,674,832	1,901,224,800	1,896,098,250	99.73%	1,812,072,450	95.31%	30	1305214	4750692	52.09	489749	4484	SAMN16708198	PDS000026869.146
YC347	Chicken	Daxing	Jan. 1st, 2017	150	10,630,922	1,594,638,300	1,590,278,100	99.73%	1,518,160,650	95.20%	31	1305214	4717320	52.1	489749	4441	SAMN16708199	PDS000026869.146
YC349	Chicken	Haidian	Jan. 1st, 2017	150	10,173,524	1,526,028,600	1,521,195,600	99.68%	1,452,753,000	95.20%	33	1305214	4719926	52.11	489749	4444	SAMN16708200	PDS000026869.146
YC350	Chicken	Shijingshan	Jan. 1st, 2017	150	10,008,298	1,501,244,700	1,496,705,700	99.70%	1,433,707,500	95.50%	33	766566	4724963	52.24	716547	4405	SAMN16708201	PDS000031367.4
YC351	Chicken	Shijingshan	Jan. 1st, 2017	150	5,806,362	870,954,300	868,357,200	99.70%	830,220,150	95.32%	80	491440	4751582	52.05	179768	4436	SAMN16708202
YC352	Chicken	Fengtai	Jan. 1st, 2017	150	11,047,490	1,657,123,500	1,652,919,750	99.75%	1,587,622,950	95.81%	28	1305220	4692833	52.14	489749	4412	SAMN16708203	PDS000077309.14
YC353	Chicken	Fengtai	Jan. 1st, 2017	150	13,711,368	2,056,705,200	2,052,382,500	99.79%	1,982,075,550	96.37%	28	1302669	4827117	51.98	489759	4578	SAMN16708204	PDS000026869.146
YC354	Chicken	Shunyi	Jan. 1st, 2017	150	10,689,772	1,603,465,800	1,600,145,700	99.79%	1,547,215,650	96.49%	31	1305215	4751188	52.09	489757	4488	SAMN16708205	PDS000026869.146
YC355	Chicken	Changping	Jan. 1st, 2017	150	12,276,450	1,841,467,500	1,837,752,300	99.80%	1,773,160,950	96.29%	23	1305087	4634056	52.14	489749	4333	SAMN16708206	PDS000026939.12
YC356	Chicken	Shijingshan	Jan. 1st, 2017	150	14,581,484	2,187,222,600	2,177,037,150	99.53%	2,060,123,850	94.19%	39	1305211	4771521	52.12	489749	4508	SAMN16708207	PDS000004748.44
YC357	Chicken	Fangshan	Jan. 1st, 2017	150	10,400,232	1,560,034,800	1,552,998,750	99.55%	1,474,054,950	94.49%	32	1305210	4719130	52.11	489748	4446	SAMN16708208	PDS000026869.146
YC358	Mutton	Fengtai	Jan. 1st, 2017	150	10,071,892	1,510,783,800	1,503,475,650	99.52%	1,419,432,150	93.95%	32	1079465	4715912	52.1	406075	4441	SAMN16708209	PDS000026869.146
YC392	Chicken	Fengtai	Jan. 1st, 2017	150	9,481,406	1,422,210,900	1,415,132,550	99.50%	1,336,888,200	94.00%	35	1305214	4719222	52.11	489749	4447	SAMN16708210	PDS000026869.146
YC395	Chicken	Fengtai	Jan. 1st, 2017	150	10,459,066	1,568,859,900	1,563,172,500	99.64%	1,486,801,950	94.77%	28	1305215	4804760	52.01	489734	4550	SAMN16708211	PDS000026869.146
YC396	Chicken	Fengtai	Jan. 1st, 2017	150	12,852,288	1,927,843,200	1,920,856,350	99.64%	1,829,540,250	94.90%	29	1305220	4692381	52.14	489749	4413	SAMN16708212	PDS000077309.14
YC397	Chicken	Changping	Jan. 1st, 2017	150	13,356,830	2,003,524,500	1,994,780,700	99.56%	1,890,233,850	94.35%	64	425639	4910916	51.76	171731	4634	SAMN16708213
YC398	Chicken	Mentougou	Jan. 1st, 2017	150	8,885,034	1,332,755,100	1,323,327,600	99.29%	1,234,375,500	92.62%	30	1305214	4808121	52.01	489758	4556	SAMN16708214	PDS000026869.146
YC399	Chicken	Shunyi	Jan. 1st, 2017	150	8,044,656	1,206,698,400	1,200,874,350	99.52%	1,128,259,800	93.50%	28	1305220	4692833	52.14	489749	4411	SAMN16708215	PDS000077309.14
YC400	Chicken	Changping	Jan. 1st, 2017	150	7,778,156	1,166,723,400	1,158,746,250	99.32%	1,081,393,050	92.69%	26	1305215	4647354	52.14	489749	4358	SAMN16708216	PDS000026869.146
YC418	Pork	Shijingshan	Jan. 1st, 2017	150	7,811,622	1,171,743,300	1,165,423,050	99.46%	1,092,278,850	93.22%	82	907786	4950278	52.15	282528	4674	SAMN16708217	PDS000076482.83
YC419	Pork	Mentougou	Jan. 1st, 2017	150	8,208,460	1,231,269,000	1,224,954,750	99.49%	1,148,964,900	93.32%	74	400646	5035206	51.91	261503	4732	SAMN16708218	PDS000023306.11
YC420	Chicken	Fangshan	Jan. 1st, 2017	150	8,283,544	1,242,531,600	1,234,771,950	99.38%	1,152,991,350	92.79%	28	1305213	4692498	52.14	489749	4407	SAMN16708219	PDS000026888.71
YC421	Pork	Fengtai	Jan. 1st, 2017	150	5,667,676	850,151,400	842,063,400	99.05%	778,315,500	91.55%	60	907603	4914354	52.15	315791	4621	SAMN16708220	PDS000076482.83
YC422	Pork	Shunyi	Jan. 1st, 2017	150	8,872,746	1,330,911,900	1,323,894,150	99.47%	1,240,817,100	93.23%	49	949430	4807634	52.05	375824	4475	SAMN16708221	PDS000078404.2

## Sheet: Table S2
Table S2 Serovar results and preditions
Isolates	Serotype (test)	SISTR	SISTR predict result
SLM66	Enteritidis	Enteritidis	Match
SLM69	Enteritidis	Enteritidis	Match
SLM70	Enteritidis	Enteritidis	Match
SLM71	Rissen	Rissen	Match
SLM72	Enteritidis	Enteritidis	Match
SLM73	Enteritidis	Enteritidis	Match
SLM74	Enteritidis	Enteritidis	Match
SLM75	Enteritidis	Enteritidis	Match
SLM76	Enteritidis	Enteritidis	Match
SLM77	Enteritidis	Enteritidis	Match
SLM78	Enteritidis	Enteritidis	Match
SLM79	Enteritidis	Enteritidis	Match
SLM80	Enteritidis	Enteritidis	Match
SLM81	Enteritidis	Enteritidis	Match
SLM82	Enteritidis	Enteritidis	Match
SLM83	Enteritidis	Enteritidis	Match
SLM84	Enteritidis	Enteritidis	Match
SLM85	Enteritidis	Enteritidis	Match
SLM86	Enteritidis	Enteritidis	Match
SLM88	Enteritidis	Enteritidis	Match
SLM89	Derby	Agona	Unmatch
SLM90	Enteritidis	Enteritidis	Match
SLM91	Enteritidis	Enteritidis	Match
SLM92	Enteritidis	Enteritidis	Match
SLM93	Enteritidis	Enteritidis	Match
SLM97	Enteritidis	Enteritidis	Match
SLM98	Enteritidis	Enteritidis	Match
SLM99	Enteritidis	Enteritidis	Match
SLM100	Enteritidis	Enteritidis	Match
SLM101	Enteritidis	Enteritidis	Match
SLM102	Enteritidis	Enteritidis	Match
SLM104	Enteritidis	Enteritidis	Match
SLM105	Enteritidis	Enteritidis	Match
SLM106	Enteritidis	Enteritidis	Match
SLM108	Enteritidis	Enteritidis	Match
SLM110	Indiana	Indiana	Match
SLM111	Enteritidis	Enteritidis	Match
SLM113	Enteritidis	Enteritidis	Match
SLM114	Enteritidis	Enteritidis	Match
SLM117	Enteritidis	Enteritidis	Match
YC296	Enteritidis	Enteritidis	Match
YC299	Enteritidis	Enteritidis	Match
YC300	Minnesota	Minnesota	Match
YC301	Indiana	Indiana	Match
YC303	Enteritidis	Enteritidis	Match
YC304	Enteritidis	Enteritidis	Match
YC305	Enteritidis	Enteritidis	Match
YC306	Enteritidis	Enteritidis	Match
YC307	Enteritidis	Enteritidis	Match
YC310	Enteritidis	Enteritidis	Match
YC311	Enteritidis	Enteritidis	Match
YC312	Enteritidis	Enteritidis	Match
YC313	Indiana	Indiana	Match
YC314	Enteritidis	Enteritidis	Match
YC315	Indiana	Indiana	Match
YC316	Indiana	Indiana	Match
YC317	Enteritidis	Enteritidis	Match
YC318	Enteritidis	Enteritidis	Match
YC319	Enteritidis	Enteritidis	Match
YC344	Enteritidis	Enteritidis	Match
YC345	Indiana	Indiana	Match
YC346	Enteritidis	Enteritidis	Match
YC347	Enteritidis	Enteritidis	Match
YC349	Enteritidis	Enteritidis	Match
YC350	Hadar	Hadar	Match
YC351	Indiana	Indiana	Match
YC352	Enteritidis	Enteritidis	Match
YC353	Enteritidis	Enteritidis	Match
YC354	Enteritidis	Enteritidis	Match
YC355	Enteritidis	Enteritidis	Match
YC356	Enteritidis	Enteritidis	Match
YC357	Enteritidis	Enteritidis	Match
YC358	Enteritidis	Enteritidis	Match
YC392	Enteritidis	Enteritidis	Match
YC395	Enteritidis	Enteritidis	Match
YC396	Enteritidis	Enteritidis	Match
YC397	Indiana	Indiana	Match
YC398	Enteritidis	Enteritidis	Match
YC399	Enteritidis	Enteritidis	Match
YC400	Enteritidis	Enteritidis	Match
YC418	Typhimurium	I 4,[5],12:i:-	Unmatch
YC419	Rissen	Rissen	Match
YC420	Enteritidis	Enteritidis	Match
YC421	Typhimurium	I 4,[5],12:i:-	Unmatch
YC422	Derby	Derby	Match

## Sheet: Table S3
Table S3 in silico analyses of Salmonella isolates using SISTR
Isolates	Serovar prediction	Serogroup prediction	H1 prediction	H2 prediction	MLST ST in silico	closest public genome name	cgMLST cluster level	subspecies
SLM1	Senftenberg	E4	g,[s],t	-	14	SRR975428	0.463636	enterica
SLM2	Uganda	E1		1,5	684	SRR1188535	0.457576	enterica
SLM3	Uganda	E1		1,5	684	SRR1188535	0.457576	enterica
SLM4	Uganda	E1		1,5	684	SRR1188535	0.457576	enterica
SLM5	Enteritidis	D1	g,m	-	11	21818	0.59697	enterica
SLM6	Enteritidis	D1	g,m	-	11	21818	0.59697	enterica
SLM7	Indiana	B	z	1,7	17	SRR1060650	0.433333	enterica
SLM8	Enteritidis	D1	g,m	-	11	21818	0.593939	enterica
SLM9	Enteritidis	D1	g,m	-	11	21818	0.590909	enterica
SLM10	Enteritidis	D1	g,m	-	11	21818	0.59697	enterica
SLM11	Enteritidis	D1	g,m	-	11	21818	0.59697	enterica
SLM12	Enteritidis	D1	g,m	-	11	21818	0.59697	enterica
SLM13	Enteritidis	D1	g,m	-	11	21818	0.593939	enterica
SLM14	Livingstone	C1	d	l,w	638	SRR1299429	0.39697	enterica
SLM15	Enteritidis	D1	g,m	-	11	21818	0.59697	enterica
SLM16	Enteritidis	D1	g,m	-	11	21818	0.59697	enterica
SLM17	Montevideo	C1	g,m,[p],s	-	316	43905	0.448485	enterica
SLM18	Enteritidis	D1	g,m	-	11	21818	0.593939	enterica
SLM19	Enteritidis	D1	g,m	-	11	21818	0.593939	enterica
SLM20	Hadar	C2-C3	z10	e,n,x	33	12_7363	0.50303	enterica
SLM21	Mbandaka	C1	z10	e,n,z15	413	SRR1272891	0.527273	enterica
SLM22	Enteritidis	D1	g,m	-	11	21818	0.593939	enterica
SLM23	Enteritidis	D1	g,m	-	11	21818	0.593939	enterica
SLM24	Enteritidis	D1	g,m	-	11	21818	0.59697	enterica
SLM25	Indiana	B	z	1,7	17	73127	0.430303	enterica
SLM26	I 4,[5],12:i:-	B	i	-	34	48184	0.630303	enterica
SLM27	Derby	B	f,g	-	40	SRR1302843	0.633333	enterica
SLM28	Reading	B	e,h	1,5	1628	SRR1264982	0.548485	enterica
SLM29	Thompson	C1	k	1,5	26	14874	0.575758	enterica
SLM30	Thompson	C1	k	1,5	26	14874	0.575758	enterica
SLM31	Derby	B	f,g	-	40	60396	0.639394	enterica
SLM32	Typhimurium	B	i	1,2	19	TN061786	0.639394	enterica
SLM33	Rissen	C1	f,g	-	469	SRR1175818	0.463636	enterica
SLM34	Typhimurium	B	i	1,2	34	48184	0.639394	enterica
SLM35	London	E1	l,v	1,6	155	84411	0.469697	enterica
SLM36	I 4,[5],12:i:-	B	i	-	34	48184	0.636364	enterica
SLM37	Enteritidis	D1	g,m	-	11	21818	0.59697	enterica
SLM38	I 4,[5],12:i:-	B	i	-	34	48184	0.642424	enterica
SLM39	I 4,[5],12:i:-	B	i	-	34	48184	0.636364	enterica
SLM40	I 4,[5],12:i:-	B	i	-	34	48184	0.633333	enterica
SLM41	Goldcoast	C2-C3	r	l,w	2529	5358	0.681818	enterica
SLM42	Derby	B	f,g	-	40	SRR1060656	0.639394	enterica
SLM43	Derby	B	f,g	-	40	SRR1106606	0.630303	enterica
SLM44	Enteritidis	D1	g,m	-	11	21818	0.590909	enterica
SLM45	Enteritidis	D1	g,m	-	11	21818	0.6	enterica
SLM46	Enteritidis	D1	g,m	-	11	21818	0.59697	enterica
SLM47	Enteritidis	D1	g,m	-	11	21818	0.6	enterica
SLM48	Enteritidis	D1	g,m	-	11	21818	0.59697	enterica
SLM49	Enteritidis	D1	g,m	-	11	21818	0.593939	enterica
SLM50	Enteritidis	D1	g,m	-	11	21818	0.59697	enterica
SLM51	Enteritidis	D1	g,m	-	11	21818	0.590909	enterica
SLM52	Indiana	B	z	1,7	17	43915	0.430303	enterica
SLM53	Enteritidis	D1	g,m	-	11	21818	0.590909	enterica
SLM54	Enteritidis	D1	g,m	-	11	21818	0.59697	enterica
SLM55	Enteritidis	D1	g,m	-	11	21818	0.59697	enterica
SLM56	Enteritidis	D1	g,m	-	11	21818	0.59697	enterica
SLM57	Enteritidis	D1	g,m	-	11	21818	0.59697	enterica
SLM58	Indiana	B	z	1,7	17	43915	0.430303	enterica
SLM59	Thompson	C1	k	1,5	26	14874	0.578788	enterica
SLM60	Enteritidis	D1	g,m	-	11	21818	0.590909	enterica
SLM61	Enteritidis	D1	g,m	-	11	21818	0.593939	enterica
SLM62	Corvallis	C2-C3	z4,z23	-	1541	70673	0.412121	enterica
SLM63	Indiana	B	z	1,7	17	73127	0.430303	enterica
SLM64	Corvallis	C2-C3	z4,z23	-	1541	70673	0.412121	enterica
SLM65	Thompson	C1	k	1,5	26	14874	0.578788	enterica
SLM66	Enteritidis	D1	g,m	-	11	21818	0.593939	enterica
SLM67	Thompson	C1	k	1,5	26	14874	0.578788	enterica
SLM68	Thompson	C1	k	1,5	26	14874	0.578788	enterica
SLM69	Enteritidis	D1	g,m	-	11	21818	0.593939	enterica
SLM70	Enteritidis	D1	g,m	-	11	21818	0.590909	enterica
SLM71	Rissen	C1	f,g	-	469	SRR1175818	0.463636	enterica
SLM72	Enteritidis	D1	g,m	-	11	21818	0.59697	enterica
SLM73	Enteritidis	D1	g,m	-	11	21818	0.6	enterica
SLM74	Enteritidis	D1	g,m	-	11	21818	0.593939	enterica
SLM75	Enteritidis	D1	g,m	-	11	21818	0.590909	enterica
SLM76	Enteritidis	D1	g,m	-	11	21818	0.59697	enterica
SLM77	Enteritidis	D1	g,m	-	11	21818	0.59697	enterica
SLM78	Enteritidis	D1	g,m	-	11	21818	0.593939	enterica
SLM79	Enteritidis	D1	g,m	-	11	21818	0.593939	enterica
SLM80	Enteritidis	D1	g,m	-	11	21818	0.59697	enterica
SLM81	Enteritidis	D1	g,m	-	11	21818	0.59697	enterica
SLM82	Enteritidis	D1	g,m	-	11	21818	0.59697	enterica
SLM83	Enteritidis	D1	g,m	-	11	21818	0.59697	enterica
SLM84	Enteritidis	D1	g,m	-	11	21818	0.590909	enterica
SLM85	Enteritidis	D1	g,m	-	11	21818	0.59697	enterica
SLM86	Enteritidis	D1	g,m	-	11	21818	0.593939	enterica
SLM87	Enteritidis	D1	g,m	-	11	21818	0.609091	enterica
SLM88	Enteritidis	D1	g,m	-	11	21818	0.59697	enterica
SLM89	Agona	B	f,g,s	-	13	SRR1139512	0.560606	enterica
SLM90	Enteritidis	D1	g,m	-	11	21818	0.590909	enterica
SLM91	Enteritidis	D1	g,m	-	11	21818	0.59697	enterica
SLM92	Enteritidis	D1	g,m	-	11	21818	0.590909	enterica
SLM93	Enteritidis	D1	g,m	-	11	21818	0.590909	enterica
SLM95	Enteritidis	D1	g,m	-	11	21818	0.593939	enterica
SLM96	Enteritidis	D1	g,m	-	11	21818	0.59697	enterica
SLM97	Enteritidis	D1	g,m	-	11	21818	0.593939	enterica
SLM98	Enteritidis	D1	g,m	-	11	21818	0.593939	enterica
SLM99	Enteritidis	D1	g,m	-	11	21818	0.593939	enterica
SLM100	Enteritidis	D1	g,m	-	11	21818	0.590909	enterica
SLM101	Enteritidis	D1	g,m	-	11	21818	0.590909	enterica
SLM102	Enteritidis	D1	g,m	-	11	21818	0.590909	enterica
SLM104	Enteritidis	D1	g,m	-	11	21818	0.590909	enterica
SLM105	Enteritidis	D1	g,m	-	11	21818	0.590909	enterica
SLM106	Enteritidis	D1	g,m	-	11	21818	0.593939	enterica
SLM107	Enteritidis	D1	g,m	-	11	21818	0.590909	enterica
SLM108	Enteritidis	D1	g,m	-	11	21818	0.593939	enterica
SLM109	Enteritidis	D1	g,m	-	11	21818	0.593939	enterica
SLM110	Indiana	B	z	1,7	17	SRR1060650	0.427273	enterica
SLM111	Enteritidis	D1	g,m	-	11	21818	0.593939	enterica
SLM112	Indiana	B	z	1,7	17	SRR1060650	0.430303	enterica
SLM113	Enteritidis	D1	g,m	-	11	21818	0.590909	enterica
SLM114	Enteritidis	D1	g,m	-	11	21818	0.590909	enterica
SLM117	Enteritidis	D1	g,m	-	11	21818	0.593939	enterica
SLM118	Enteritidis	D1	g,m	-	11	21818	0.593939	enterica
SLM119	Enteritidis	D1	g,m	-	11	21818	0.590909	enterica
SLM120	Enteritidis	D1	g,m	-	11	21818	0.59697	enterica
SLM121	Enteritidis	D1	g,m	-	11	21818	0.593939	enterica
SLM122	Enteritidis	D1	g,m	-	11	21818	0.59697	enterica
SLM123	Enteritidis	D1	g,m	-	11	21818	0.593939	enterica
SLM124	Enteritidis	D1	g,m	-	11	21818	0.6	enterica
SLM125	Enteritidis	D1	g,m	-	11	21818	0.593939	enterica
SLM126	Enteritidis	D1	g,m	-	11	21818	0.590909	enterica
SLM127	Enteritidis	D1	g,m	-	11	21818	0.593939	enterica
SLM128	Enteritidis	D1	g,m	-	11	21818	0.590909	enterica
SLM129	Enteritidis	D1	g,m	-	11	21818	0.590909	enterica
SLM130	Enteritidis	D1	g,m	-	11	21818	0.587879	enterica
SLM131	Indiana	B	z	1,7	17	65361	0.430303	enterica
SLM132	Anatum	E1	e,h	1,6	2441	SRR972793	0.521212	enterica
SLM133	Enteritidis	D1	g,m	-	11	21818	0.59697	enterica
SLM134	Indiana	B	z	1,7	17	65361	0.439394	enterica
SLM135	Typhimurium	B	i	1,2	19	TN061786	0.630303	enterica
SLM136	Apeyeme	C2-C3	z38	-	1546	SRR1264961	0.363636	enterica
SLM137	Enteritidis	D1	g,m	-	11	21818	0.59697	enterica
SLM138	Rissen	C1	f,g	-	469	SRR1175818	0.463636	enterica
SLM139	Typhimurium	B	i	1,2	19	TN061786	0.636364	enterica
SLM140	Typhimurium	B	i	1,2	19	TN061786	0.627273	enterica
SLM141	Enteritidis	D1	g,m	-	11	21818	0.6	enterica
SLM142	Typhimurium	B	i	1,2	19	TN061786	0.624242	enterica
SLM143	Enteritidis	D1	g,m	-	11	21818	0.6	enterica
SLM144	Indiana	B	z	1,7	17	SRR1060650	0.430303	enterica
SLM145	Indiana	B	z	1,7	17	SRR1060650	0.430303	enterica
SLM146	Typhimurium	B	i	1,2	19	TN061786	0.627273	enterica
SLM147	Anatum	E1	e,h	1,6	2441	SRR972793	0.521212	enterica
SLM148	Enteritidis	D1	g,m	-	11	21818	0.593939	enterica
SLM149	Mbandaka	C1	z10	e,n,z15	413	58579	0.533333	enterica
SLM150	Enteritidis	D1	g,m	-	11	21818	0.59697	enterica
SLM151	Enteritidis	D1	g,m	-	11	21818	0.59697	enterica
SLM152	Anatum	E1	e,h	1,6	2441	SRR972793	0.524242	enterica
SLM153	Typhimurium	B	i	1,2	1544	TN061786	0.639394	enterica
SLM154	London	E1	l,v	1,6	155	84411	0.466667	enterica
SLM155	Indiana	B	z	1,7	17	SRR1060650	0.430303	enterica
SLM156	Typhimurium	B	i	1,2	19	TN061786	0.624242	enterica
SLM157	Enteritidis	D1	g,m	-	11	21818	0.593939	enterica
SLM158	Typhimurium	B	i	1,2	19	TN061786	0.624242	enterica
SLM168	Indiana	B	z	1,7	17	43915	0.424242	enterica
SLM169	Enteritidis	D1	g,m	-	11	21818	0.6	enterica
SLM170	Enteritidis	D1	g,m	-	11	21818	0.59697	enterica
SLM171	Kentucky	C2-C3	i	z6	198	94270	0.584848	enterica
SLM172	Enteritidis	D1	g,m	-	11	21818	0.593939	enterica
SLM173	Enteritidis	D1	g,m	-	11	21818	0.590909	enterica
SLM175	Enteritidis	D1	g,m	-	11	21818	0.590909	enterica
SLM176	I 4,[5],12:i:-	B	i	-	34	48184	0.630303	enterica
SLM177	Livingstone	C1	d	l,w	543	97240	0.390909	enterica
SLM178	Enteritidis	D1	g,m	-	11	21818	0.6	enterica
SLM179	Enteritidis	D1	g,m	-	11	21818	0.59697	enterica
SLM180	Enteritidis	D1	g,m	-	11	21818	0.6	enterica
SLM181	Enteritidis	D1	g,m	-	11	21818	0.59697	enterica
SLM182	Enteritidis	D1	g,m	-	11	21818	0.6	enterica
SLM183	Thompson	C1	k	1,5	26	73565	0.578788	enterica
SLM184	Thompson	C1	k	1,5	26	ATCC_8391	0.575758	enterica
SLM185	Enteritidis	D1	g,m	-	11	21818	0.590909	enterica
SLM186	Enteritidis	D1	g,m	-	11	21818	0.590909	enterica
SLM188	Enteritidis	D1	g,m	-	11	21818	0.590909	enterica
SLM189	I 4,[5],12:i:-	B	i	-	34	48184	0.639394	enterica
SLM190	Enteritidis	D1	g,m	-	11	21818	0.59697	enterica
SLM191	Enteritidis	D1	g,m	-	11	21818	0.6	enterica
SLM192	Enteritidis	D1	g,m	-	11	21818	0.587879	enterica
SLM193	Enteritidis	D1	g,m	-	11	21818	0.6	enterica
SLM194	Schwarzengrund	B	d	1,7	96	7413	0.524242	enterica
SLM195	Kentucky	C2-C3	i	z6	198	45576	0.590909	enterica
SLM196	I 4,[5],12:i:-	B	i	-	34	48184	0.642424	enterica
SLM197	Typhimurium	B	i	1,2	1544	TN061786	0.642424	enterica
SLM198	I 4,[5],12:i:-	B	i	-	34	48184	0.636364	enterica
SLM199	I 4,[5],12:i:-	B	i	-	34	48184	0.639394	enterica
SLM200	Enteritidis	D1	g,m	-	11	21818	0.59697	enterica
SLM201	Ohio	C1	b	l,w	329	58583	0.381818	enterica
SLM202	Indiana	B	z	1,7	17	43915	0.445455	enterica
SLM203	Indiana	B	z	1,7	17	65361	0.427273	enterica
SLM204	Indiana	B	z	1,7	17	65361	0.433333	enterica
SLM205	Rissen	C1	f,g	-	469	SRR1175818	0.463636	enterica
SLM206	Enteritidis	D1	g,m	-	11	21818	0.6	enterica
SLM207	Livingstone	C1	d	l,w	638	SRR1106248	0.393939	enterica
SLM208	Rissen	C1	f,g	-	469	SRR1175818	0.463636	enterica
SLM209	Enteritidis	D1	g,m	-	11	21818	0.590909	enterica
SLM210	Thompson	C1	k	1,5	26	14874	0.575758	enterica
SLM211	Thompson	C1	k	1,5	26	14874	0.575758	enterica
SLM212	Enteritidis	D1	g,m	-	11	21818	0.59697	enterica
SLM213	Enteritidis	D1	g,m	-	11	21818	0.590909	enterica
SLM214	Enteritidis	D1	g,m	-	11	21818	0.593939	enterica
SLM215	Enteritidis	D1	g,m	-	11	21818	0.590909	enterica
SLM216	Enteritidis	D1	g,m	-	11	21818	0.59697	enterica
SLM217	Enteritidis	D1	g,m	-	11	21818	0.59697	enterica
SLM218	Hadar	C2-C3	z10	e,n,x	33	12_7363	0.50303	enterica
SLM219	Enteritidis	D1	g,m	-	11	21818	0.59697	enterica
SLM220	Litchfield	C2-C3	l,v	1,2	214	67568	0.512121	enterica
SLM221	Enteritidis	D1	g,m	-	11	21818	0.6	enterica
SLM222	London	E1	l,v	1,6	155	84411	0.466667	enterica
SLM223	Enteritidis	D1	g,m	-	11	21818	0.593939	enterica
SLM224	Bovismorbificans	C2-C3	r	1,5	1499	97269	0.542424	enterica
SLM225	Enteritidis	D1	g,m	-	11	21818	0.6	enterica
SLM226	Enteritidis	D1	g,m	-	11	21818	0.59697	enterica
SLM227	Enteritidis	D1	g,m	-	11	21818	0.59697	enterica
SLM228	Enteritidis	D1	g,m	-	11	21818	0.6	enterica
SLM229	Enteritidis	D1	g,m	-	11	21818	0.59697	enterica
SLM230	Enteritidis	D1	g,m	-	11	21818	0.60303	enterica
SLM231	Enteritidis	D1	g,m	-	11	21818	0.590909	enterica
SLM232	Indiana	B	z	1,7	17	43915	0.433333	enterica
SLM233	Indiana	B	z	1,7	17	65361	0.430303	enterica
SLM234	Enteritidis	D1	g,m	-	11	21818	0.6	enterica
SLM235	Enteritidis	D1	g,m	-	11	21818	0.593939	enterica
SLM236	Enteritidis	D1	g,m	-	11	21818	0.587879	enterica
SLM237	Enteritidis	D1	g,m	-	11	21818	0.590909	enterica
SLM238	Enteritidis	D1	g,m	-	11	21818	0.59697	enterica
SLM239	I 4,[5],12:i:-	B	i	-	34	48184	0.636364	enterica
SLM240	Enteritidis	D1	g,m	-	11	21818	0.590909	enterica
SLM241	Indiana	B	z	1,7	17	65361	0.436364	enterica
SLM242	I 4,[5],12:i:-	B	i	-	34	48184	0.642424	enterica
SLM243	Thompson	C1	k	1,5	26	73565	0.578788	enterica
SLM244	Indiana	B	z	1,7	17	65361	0.430303	enterica
SLM245	Enteritidis	D1	g,m	-	11	21818	0.59697	enterica
SLM246	Enteritidis	D1	g,m	-	11	21818	0.59697	enterica
SLM247	Derby	B	f,g	-	40	SRR1302843	0.639394	enterica
SLM248	Enteritidis	D1	g,m	-	11	21818	0.6	enterica
SLM249	Enteritidis	D1	g,m	-	11	21818	0.59697	enterica
SLM250	Indiana	B	z	1,7	17	73127	0.436364	enterica
SLM251	Enteritidis	D1	g,m	-	11	21818	0.59697	enterica
SLM252	Thompson	C1	k	1,5	26	73565	0.575758	enterica
SLM253	Enteritidis	D1	g,m	-	11	21818	0.593939	enterica
SLM254	Enteritidis	D1	g,m	-	11	21818	0.590909	enterica
SLM255	I 4,[5],12:i:-	B	i	-	34	48184	0.636364	enterica
SLM256	Enteritidis	D1	g,m	-	11	21818	0.6	enterica
SLM257	Enteritidis	D1	g,m	-	11	21818	0.59697	enterica
SLM259	Indiana	B	z	1,7	17	73127	0.427273	enterica
SLM260	I 4,[5],12:i:-	B	i	-	34	48184	0.636364	enterica
SLM261	Braenderup	C1	e,h	e,n,z15	22	13822	0.542424	enterica
SLM262	Infantis	C1	r	1,5	32	61880	0.633333	enterica
SLM263	Enteritidis	D1	g,m	-	11	21818	0.6	enterica
SLM264	Braenderup	C1	e,h	e,n,z15	22	13822	0.542424	enterica
SLM265	Typhimurium	B	i	1,2	36	3765	0.654545	enterica
SLM266	Schwarzengrund	B	d	1,7	241	58518	0.566667	enterica
SLM267	Enteritidis	D1	g,m	-	11	21818	0.6	enterica
SLM268	Enteritidis	D1	g,m	-	11	21818	0.59697	enterica
SLM269	Enteritidis	D1	g,m	-	11	21818	0.6	enterica
SLM270	Goldcoast	C2-C3	r	l,w	2529	5358	0.678788	enterica
SLM271	Enteritidis	D1	g,m	-	11	21818	0.593939	enterica
SLM272	Corvallis	C2-C3	z4,z23	-	1541	53984	0.415152	enterica
SLM273	Enteritidis	D1	g,m	-	11	21818	0.59697	enterica
SLM274	Enteritidis	D1	g,m	-	11	21818	0.59697	enterica
SLM275	Enteritidis	D1	g,m	-	11	21818	0.590909	enterica
SLM276	Enteritidis	D1	g,m	-	11	21818	0.59697	enterica
SLM277	Enteritidis	D1	g,m	-	11	21818	0.60303	enterica
SLM278	Derby	B	f,g	-	40	SRR1284679	0.633333	enterica
SLM279	Enteritidis	D1	g,m	-	11	21818	0.59697	enterica
SLM280	Indiana	B	z	1,7	17	43915	0.427273	enterica
SLM281	Enteritidis	D1	g,m	-	11	21818	0.590909	enterica
SLM282	Enteritidis	D1	g,m	-	11	21818	0.590909	enterica
SLM283	Senftenberg	E1	g,[s],t	-	185	SRR1996244	0.390909	enterica
SLM284	Thompson	C1	k	1,5	26	66444	0.575758	enterica
SLM285	Thompson	C1	k	1,5	26	73565	0.578788	enterica
SLM286	Indiana	B	z	1,7	17	60109	0.436364	enterica
SLM287	Enteritidis	D1	g,m	-	11	21818	0.6	enterica
SLM288	Agona	B	f,g,s	-	13	53030	0.548485	enterica
SLM289	London	E1	l,v	1,6	155	84411	0.466667	enterica
SLM290	Enteritidis	D1	g,m	-	11	21818	0.6	enterica
SLM291	Enteritidis	D1	g,m	-	11	21818	0.6	enterica
SLM292	Enteritidis	D1	g,m	-	11	21818	0.6	enterica
SLM293	Enteritidis	D1	g,m	-	11	21818	0.59697	enterica
SLM294	Typhimurium	B	i	1,2	19	TN061786	0.630303	enterica
SLM295	Enteritidis	D1	g,m	-	11	21818	0.590909	enterica
SLM296	Enteritidis	D1	g,m	-	11	21818	0.6	enterica
SLM297	Indiana	B	z	1,7	17	65361	0.436364	enterica
SLM298	Enteritidis	D1	g,m	-	11	21818	0.593939	enterica
SLM299	Enteritidis	D1	g,m	-	11	21818	0.593939	enterica
SLM300	Enteritidis	D1	g,m	-	11	21818	0.590909	enterica
SLM301	Enteritidis	D1	g,m	-	11	21818	0.59697	enterica
SLM302	Hadar	C2-C3	z10	e,n,x	33	12_7363	0.506061	enterica
SLM303	Enteritidis	D1	g,m	-	11	21818	0.590909	enterica
SLM304	Indiana	B	z	1,7	17	SRR1060650	0.424242	enterica
SLM305	Kentucky	C2-C3	i	z6	198	94270	0.584848	enterica
SLM306	Agona	B	f,g,s	-	13	57638	0.560606	enterica
SLM307	Indiana	B	z	1,7	17	43915	0.445455	enterica
SLM308	Indiana	B	z	1,7	17	65361	0.427273	enterica
SLM309	Indiana	B	z	1,7	17	65361	0.439394	enterica
SLM310	Enteritidis	D1	g,m	-	11	21818	0.59697	enterica
SLM311	Thompson	C1	k	1,5	26	14874	0.575758	enterica
SLM312	Schwarzengrund	B	d	1,7	241	58518	0.563636	enterica
YC296	Enteritidis	D1	g,m	-	11	21818	0.6	enterica
YC299	Enteritidis	D1	g,m	-	11	21818	0.59697	enterica
YC300	Minnesota	L	b	e,n,x	548	56983	0.539394	enterica
YC301	Indiana	B	z	1,7	17	54022	0.442424	enterica
YC303	Enteritidis	D1	g,m	-	11	21818	0.59697	enterica
YC304	Enteritidis	D1	g,m	-	11	21818	0.6	enterica
YC305	Enteritidis	D1	g,m	-	11	21818	0.59697	enterica
YC306	Enteritidis	D1	g,m	-	11	21818	0.593939	enterica
YC307	Enteritidis	D1	g,m	-	11	21818	0.6	enterica
YC310	Enteritidis	D1	g,m	-	11	21818	0.6	enterica
YC311	Enteritidis	D1	g,m	-	11	21818	0.59697	enterica
YC312	Enteritidis	D1	g,m	-	11	21818	0.6	enterica
YC313	Indiana	B	z	1,7	17	54022	0.442424	enterica
YC314	Enteritidis	D1	g,m	-	11	21818	0.59697	enterica
YC315	Indiana	B	z	1,7	17	73127	0.430303	enterica
YC316	Indiana	B	z	1,7	17	65361	0.430303	enterica
YC317	Enteritidis	D1	g,m	-	11	21818	0.593939	enterica
YC318	Enteritidis	D1	g,m	-	11	21818	0.59697	enterica
YC319	Enteritidis	D1	g,m	-	11	21818	0.59697	enterica
YC344	Enteritidis	D1	g,m	-	11	21818	0.6	enterica
YC345	Indiana	B	z	1,7	17	73127	0.436364	enterica
YC346	Enteritidis	D1	g,m	-	11	21818	0.59697	enterica
YC347	Enteritidis	D1	g,m	-	11	21818	0.59697	enterica
YC349	Enteritidis	D1	g,m	-	11	21818	0.59697	enterica
YC350	Hadar	C2-C3	z10	e,n,x	33	12_7363	0.50303	enterica
YC351	Indiana	B	z	1,7	17	65361	0.424242	enterica
YC352	Enteritidis	D1	g,m	-	11	21818	0.59697	enterica
YC353	Enteritidis	D1	g,m	-	11	21818	0.59697	enterica
YC354	Enteritidis	D1	g,m	-	11	21818	0.59697	enterica
YC355	Enteritidis	D1	g,m	-	11	21818	0.590909	enterica
YC356	Enteritidis	D1	g,m	-	11	21818	0.59697	enterica
YC357	Enteritidis	D1	g,m	-	11	21818	0.59697	enterica
YC358	Enteritidis	D1	g,m	-	11	21818	0.59697	enterica
YC392	Enteritidis	D1	g,m	-	11	21818	0.59697	enterica
YC395	Enteritidis	D1	g,m	-	11	21818	0.6	enterica
YC396	Enteritidis	D1	g,m	-	11	21818	0.59697	enterica
YC397	Indiana	B	z	1,7	17	73127	0.430303	enterica
YC398	Enteritidis	D1	g,m	-	11	21818	0.59697	enterica
YC399	Enteritidis	D1	g,m	-	11	21818	0.59697	enterica
YC400	Enteritidis	D1	g,m	-	11	21818	0.593939	enterica
YC418	I 4,[5],12:i:-	B	i	-	34	48184	0.636364	enterica
YC419	Rissen	C1	f,g	-	469	SRR1175818	0.460606	enterica
YC420	Enteritidis	D1	g,m	-	11	21818	0.593939	enterica
YC421	I 4,[5],12:i:-	B	i	-	34	48184	0.639394	enterica
YC422	Derby	B	f,g	-	40	SRR1106606	0.636364	enterica

## Sheet: Table S4
Table S4 Frequency of serovar prediction
Serovar	Frequency	Ratio
Enteritidis	203	0.595308
Indiana	36	0.105572
I 4,[5],12:i:-	16	0.0469208
Thompson	15	0.0439883
Typhimurium	13	0.0381232
Derby	7	0.0205279
Rissen	6	0.0175953
Hadar	4	0.0117302
London	4	0.0117302
Agona	3	0.00879765
Anatum	3	0.00879765
Corvallis	3	0.00879765
Kentucky	3	0.00879765
Livingstone	3	0.00879765
Schwarzengrund	3	0.00879765
Uganda	3	0.00879765
Braenderup	2	0.0058651
Goldcoast	2	0.0058651
Mbandaka	2	0.0058651
Senftenberg	2	0.0058651
Apeyeme	1	0.00293255
Bovismorbificans	1	0.00293255
Infantis	1	0.00293255
Litchfield	1	0.00293255
Minnesota	1	0.00293255
Montevideo	1	0.00293255
Ohio	1	0.00293255
Reading	1	0.00293255

## Sheet: Table S5
Table S5 Distribution of serovar in different time point
Serovar	January	May	October
Agona	0	1	2
Anatum	0	3	0
Apeyeme	0	1	0
Bovismorbificans	0	0	1
Braenderup	0	0	2
Corvallis	0	2	1
Derby	3	2	2
Enteritidis	48	78	77
Goldcoast	0	1	1
Hadar	2	0	2
I 4,[5],12:i:-	5	2	9
Indiana	9	10	17
Infantis	0	0	1
Kentucky	0	0	3
Litchfield	0	0	1
Livingstone	1	0	2
London	1	1	2
Mbandaka	1	1	0
Minnesota	1	0	0
Montevideo	1	0	0
Ohio	0	0	1
Reading	1	0	0
Rissen	2	2	2
Schwarzengrund	0	0	3
Senftenberg	1	0	1
Thompson	2	4	9
Typhimurium	2	8	3
Uganda	3	0	0

## Sheet: Table S6
Table S6 Distribution of serovar among different hosts
Serovar	Chicken	Beef	Duck	Pork	Mutton	Total
Agona	2	1	0	0	0	3
Anatum	0	0	3	0	0	3
Apeyeme	0	0	1	0	0	1
Bovismorbificans	1	0	0	0	0	1
Braenderup	1	0	0	0	1	2
Corvallis	3	0	0	0	0	3
Derby	0	1	0	6	0	7
Enteritidis	183	0	8	1	1	193
Goldcoast	0	0	0	2	0	2
Hadar	4	0	0	0	0	4
I 4,[5],12:i:-	0	0	0	13	1	14
Indiana	29	0	5	0	0	34
Infantis	0	0	0	0	1	1
Kentucky	3	0	0	0	0	3
Litchfield	0	0	0	0	1	1
Livingstone	1	0	1	1	0	3
London	0	0	1	3	0	4
Mbandaka	1	0	1	0	0	2
Minnesota	1	0	0	0	0	1
Montevideo	1	0	0	0	0	1
Ohio	0	0	0	1	0	1
Reading	0	0	0	1	0	1
Rissen	1	0	1	4	0	6
Schwarzengrund	1	0	0	1	0	2
Senftenberg	1	0	0	0	1	2
Thompson	11	0	0	0	3	14
Typhimurium	1	0	9	3	0	13
Uganda	0	2	0	0	1	3
Total	245	4	30	36	10	325

## Sheet: Table S7
Table S7 Frequency of sequence type prediction
Sequence type	Frequency	Ratio
ST11	203	0.595308
ST17	36	0.105572
ST34	17	0.0498534
ST26	15	0.0439883
ST19	9	0.026393
ST40	7	0.0205279
ST469	6	0.0175953
ST33	4	0.0117302
ST155	4	0.0117302
ST13	3	0.00879765
ST198	3	0.00879765
ST684	3	0.00879765
ST1541	3	0.00879765
ST2441	3	0.00879765
ST22	2	0.0058651
ST241	2	0.0058651
ST413	2	0.0058651
ST638	2	0.0058651
ST1544	2	0.0058651
ST2529	2	0.0058651
ST14	1	0.00293255
ST32	1	0.00293255
ST36	1	0.00293255
ST96	1	0.00293255
ST185	1	0.00293255
ST214	1	0.00293255
ST316	1	0.00293255
ST329	1	0.00293255
ST543	1	0.00293255
ST548	1	0.00293255
ST1499	1	0.00293255
ST1546	1	0.00293255
ST1628	1	0.00293255

## Sheet: Table S8
Table S8 Correlation between serovar and sequence stype
	Enteritidis	Indiana	Thompson	I 4,[5],12:i:-	Typhimurium	Derby	Rissen	London	Hadar	Anatum	Corvallis	Uganda	Kentucky	Agona	Goldcoast	Livingstone	Mbandaka	Schwarzengrund	Braenderup	Senftenberg	Reading	Apeyeme	Bovismorbificans	Minnesota	Ohio	Montevideo	Litchfield	Infantis
ST11	203	0	0	0	0	0	0	0	0	0	0	0	0	0	0	0	0	0	0	0	0	0	0	0	0	0	0	0
ST17	0	36	0	0	0	0	0	0	0	0	0	0	0	0	0	0	0	0	0	0	0	0	0	0	0	0	0	0
ST26	0	0	15	0	0	0	0	0	0	0	0	0	0	0	0	0	0	0	0	0	0	0	0	0	0	0	0	0
ST34	0	0	0	16	1	0	0	0	0	0	0	0	0	0	0	0	0	0	0	0	0	0	0	0	0	0	0	0
ST19	0	0	0	0	9	0	0	0	0	0	0	0	0	0	0	0	0	0	0	0	0	0	0	0	0	0	0	0
ST36	0	0	0	0	1	0	0	0	0	0	0	0	0	0	0	0	0	0	0	0	0	0	0	0	0	0	0	0
ST1544	0	0	0	0	2	0	0	0	0	0	0	0	0	0	0	0	0	0	0	0	0	0	0	0	0	0	0	0
ST40	0	0	0	0	0	7	0	0	0	0	0	0	0	0	0	0	0	0	0	0	0	0	0	0	0	0	0	0
ST469	0	0	0	0	0	0	6	0	0	0	0	0	0	0	0	0	0	0	0	0	0	0	0	0	0	0	0	0
ST155	0	0	0	0	0	0	0	4	0	0	0	0	0	0	0	0	0	0	0	0	0	0	0	0	0	0	0	0
ST33	0	0	0	0	0	0	0	0	4	0	0	0	0	0	0	0	0	0	0	0	0	0	0	0	0	0	0	0
ST2441	0	0	0	0	0	0	0	0	0	3	0	0	0	0	0	0	0	0	0	0	0	0	0	0	0	0	0	0
ST1541	0	0	0	0	0	0	0	0	0	0	3	0	0	0	0	0	0	0	0	0	0	0	0	0	0	0	0	0
ST684	0	0	0	0	0	0	0	0	0	0	0	3	0	0	0	0	0	0	0	0	0	0	0	0	0	0	0	0
ST198	0	0	0	0	0	0	0	0	0	0	0	0	3	0	0	0	0	0	0	0	0	0	0	0	0	0	0	0
ST13	0	0	0	0	0	0	0	0	0	0	0	0	0	3	0	0	0	0	0	0	0	0	0	0	0	0	0	0
ST2529	0	0	0	0	0	0	0	0	0	0	0	0	0	0	2	0	0	0	0	0	0	0	0	0	0	0	0	0
ST543	0	0	0	0	0	0	0	0	0	0	0	0	0	0	0	1	0	0	0	0	0	0	0	0	0	0	0	0
ST638	0	0	0	0	0	0	0	0	0	0	0	0	0	0	0	2	0	0	0	0	0	0	0	0	0	0	0	0
ST413	0	0	0	0	0	0	0	0	0	0	0	0	0	0	0	0	2	0	0	0	0	0	0	0	0	0	0	0
ST96	0	0	0	0	0	0	0	0	0	0	0	0	0	0	0	0	0	1	0	0	0	0	0	0	0	0	0	0
ST241	0	0	0	0	0	0	0	0	0	0	0	0	0	0	0	0	0	2	0	0	0	0	0	0	0	0	0	0
ST22	0	0	0	0	0	0	0	0	0	0	0	0	0	0	0	0	0	0	2	0	0	0	0	0	0	0	0	0
ST14	0	0	0	0	0	0	0	0	0	0	0	0	0	0	0	0	0	0	0	1	0	0	0	0	0	0	0	0
ST185	0	0	0	0	0	0	0	0	0	0	0	0	0	0	0	0	0	0	0	1	0	0	0	0	0	0	0	0
ST1628	0	0	0	0	0	0	0	0	0	0	0	0	0	0	0	0	0	0	0	0	1	0	0	0	0	0	0	0
ST1546	0	0	0	0	0	0	0	0	0	0	0	0	0	0	0	0	0	0	0	0	0	1	0	0	0	0	0	0
ST1499	0	0	0	0	0	0	0	0	0	0	0	0	0	0	0	0	0	0	0	0	0	0	1	0	0	0	0	0
ST548	0	0	0	0	0	0	0	0	0	0	0	0	0	0	0	0	0	0	0	0	0	0	0	1	0	0	0	0
ST329	0	0	0	0	0	0	0	0	0	0	0	0	0	0	0	0	0	0	0	0	0	0	0	0	1	0	0	0
ST316	0	0	0	0	0	0	0	0	0	0	0	0	0	0	0	0	0	0	0	0	0	0	0	0	0	1	0	0
ST214	0	0	0	0	0	0	0	0	0	0	0	0	0	0	0	0	0	0	0	0	0	0	0	0	0	0	1	0
ST32	0	0	0	0	0	0	0	0	0	0	0	0	0	0	0	0	0	0	0	0	0	0	0	0	0	0	0	1

## Sheet: Table S9
Table S9 Frequency of replicon prediction
Replicon	No. of positive isolates	Ratio of positive isolates
IncFII(S)	181	0.530792
IncX1	177	0.519062
IncFIB(S)	173	0.507331
Col(pHAD28)	83	0.243402
ColRNAI	35	0.102639
IncHI2	34	0.0997067
IncHI2A	33	0.0967742
IncQ1	26	0.0762463
Col440I	20	0.058651
Col156	18	0.0527859
IncX3	17	0.0498534
Col440II	12	0.0351906
IncI1-I(gamma)	9	0.026393
IncC	8	0.0234604
p0111	7	0.0205279
IncN	6	0.0175953
IncX4	5	0.0146628
IncR	4	0.0117302
Col(Ye4449)	3	0.00879765
ColpVC	3	0.00879765
IncFIA(HI1)	3	0.00879765
IncFIB(K)	3	0.00879765
IncFII(pHN7A8)	3	0.00879765
Col8282	2	0.0058651
IncFIB(AP001918)	2	0.0058651
IncHI1A	2	0.0058651
IncHI1B(R27)	2	0.0058651
IncI	2	0.0058651
IncX9	2	0.0058651
IncY	2	0.0058651
IncFIA	1	0.00293255
IncFIB(pHCM2)	1	0.00293255
IncFIC(FII)	1	0.00293255
IncFII	1	0.00293255
IncFII(pECLA)	1	0.00293255
IncI2(Delta)	1	0.00293255
IncU	1	0.00293255
pENTAS02	1	0.00293255

## Sheet: Table S10
Table S10 Frequency of intact prophages
Phage	No. of positive isolates	Ratio of positive isolates
Salmon 118970 sal3	219	0.642229
Gifsy-2	206	0.604106
Gifsy-1	23	0.0674487
Salmon Fels-2	7	0.0205279
Aeromo phiO18P	6	0.0175953
Entero fiAA91 ss	5	0.0146628
Salmon RE 2010	4	0.0117302
Salmon SEN34	4	0.0117302
Entero mEp460	3	0.00879765
Entero P88	3	0.00879765
Haemop HP2	3	0.00879765
Yersin L-413C	3	0.00879765
Shigel SfII	3	0.00879765
Salmon Fels-1	2	0.0058651
Salmon SPN3UB	2	0.0058651
Salmon ST64T	2	0.0058651
Entero 186	1	0.00293255
Entero PsP3	1	0.00293255
Entero SfMu	1	0.00293255
Entero SfV	1	0.00293255
Escher pro147	1	0.00293255
Escher pro483	1	0.00293255
Haemop HP1	1	0.00293255
Shigel SfIV	1	0.00293255
Salmon vB SemP Emek	1	0.00293255
Salmon vB SosS Oslo	1	0.00293255

[truncated: 7 more sheets: Table S11, Table S12, Table S13, Table S14, Table S15, Table S16, Table S17]
